# Supplementary material for: Integrated mRNA and Small RNA Sequencing Reveals microRNAs Associated With Xylem Development in Dalbergia odorifera
Source: Front Genet. 2022 Apr 25;13:883422. doi: 10.3389/fgene.2022.883422 (PMC9081728; doi:10.3389/fgene.2022.883422)
Supplement: Supplementary file 2 [file DataSheet3.xlsx]

## Sheet: Supplementary Table S2
Supplementary Table S2 The differentially expressed mRNAs
Gene_id	chromosome	Strand	start	end	length	Dotz_readcount	Dosw_readcount	log2FoldChange	pval	padj	biological_process	biological_process_description	cellular_component	cellular_component_description	molecular_function	molecular_function_description	Gene Name	Blast swiss prot
evm.TU.scaffold_51.44	chr01	-	1430981	1431861	765	0.889779	36.9281	-5.3949	2.815e-06	0.0002988	--	--	GO:0016021	integral component of membrane	--	--	--	--
evm.TU.scaffold_274.144	chr01	+	2452120	2452473	354	9.42922	79.5945	-3.0835	6.4044e-05	0.0050207	GO:0007010	cytoskeleton organization	--	--	GO:0003779	actin binding	MIF1	sp|Q9CA51|MIF1_ARATH Mini zinc finger protein 1 OS=Arabidopsis thaliana GN=MIF1 PE=1 SV=1
evm.TU.scaffold_14.95	chr01	-	5496460	5500230	2178	0	37.5935	-21.201	5.859e-08	9.6344e-06	GO:0006468	protein phosphorylation	--	--	GO:0005515//GO:0005524//GO:0004672	protein binding//ATP binding//protein kinase activity	NIK1	sp|Q9LFS4|NIK1_ARATH Protein NSP-INTERACTING KINASE 1 OS=Arabidopsis thaliana GN=NIK1 PE=1 SV=1
evm.TU.scaffold_14.215	chr01	-	7031663	7039493	2179	257.847	64.5301	1.9935	0.00050316	0.029498	。	sulfate transport	GO:0016021	integral component of membrane	GO:0015116	sulfate transmembrane transporter activity	SULTR4;2	sp|Q8GYH8|SUT42_ARATH Probable sulfate transporter 4.2 OS=Arabidopsis thaliana GN=SULTR4;2 PE=2 SV=2
evm.TU.scaffold_396.346	chr01	+	8748035	8755465	1630	0	35.5336	-21.123	6.561e-08	1.0287e-05	GO:0006855//GO:0055085	drug transmembrane transport//transmembrane transport	GO:0016020	membrane	GO:0015297//GO:0015238	antiporter activity//drug transmembrane transporter activity	DTX14	sp|Q9C994|DTX14_ARATH Protein DETOXIFICATION 14 OS=Arabidopsis thaliana GN=DTX14 PE=3 SV=1
evm.TU.scaffold_396.345	chr01	+	8777440	8780386	1815	0	119.831	-9.5296	9.1172e-08	1.366e-05	GO:0006855//GO:0055085	drug transmembrane transport//transmembrane transport	GO:0016020	membrane	GO:0015297//GO:0015238	antiporter activity//drug transmembrane transporter activity	DTX9	sp|Q9C9M8|DTX9_ARATH Protein DETOXIFICATION 9 OS=Arabidopsis thaliana GN=DTX9 PE=2 SV=1
evm.TU.scaffold_396.211	chr01	+	10648574	10650303	1285	0.309168	42.992	-7.0929	0.00054441	0.031147	--	--	--	--	--	--	--	sp|O49813|OLEE1_BETPN Olee1-like protein OS=Betula pendula PE=2 SV=1
evm.TU.scaffold_396.123	chr01	-	11506999	11509270	1848	1.57948	1223.93	-9.5061	6.0064e-28	2.4297e-24	GO:0006355//GO:0006260	regulation of transcription, DNA-templated//DNA replication	GO:0016020	membrane	GO:0003677//GO:0003700//GO:0043565	DNA binding//transcription factor activity, sequence-specific DNA binding//sequence-specific DNA binding	WRKY22	sp|O04609|WRK22_ARATH WRKY transcription factor 22 OS=Arabidopsis thaliana GN=WRKY22 PE=2 SV=1
evm.TU.scaffold_273.46	chr01	-	14537683	14548943	2926	765.261	2728.96	-1.8347	0.00034268	0.021592	GO:0030683//GO:0055085	evasion or tolerance by virus of host immune response//transmembrane transport	GO:0019012//GO:0016021	virion//integral component of membrane	GO:0022857	transmembrane transporter activity	F7H19_170	sp|Q93ZQ5|SPXM3_ARATH SPX domain-containing membrane protein At4g22990 OS=Arabidopsis thaliana GN=At4g22990 PE=2 SV=2
evm.TU.scaffold_273.47	chr01	-	14564864	14565881	1018	0	53.0652	-8.3524	7.0541e-07	8.2951e-05	GO:0015986	ATP synthesis coupled proton transport	GO:0000276	mitochondrial proton-transporting ATP synthase complex, coupling factor F(o)	GO:0015078	hydrogen ion transmembrane transporter activity	--	--
evm.TU.scaffold_273.149	chr01	-	15983189	15983824	636	0	37.0785	-21.177	6.0694e-08	9.9e-06	GO:0007165	signal transduction	GO:0005578	proteinaceous extracellular matrix	GO:0005515//GO:0005509	protein binding//calcium ion binding	CML10	sp|Q8RZB5|CML10_ORYSJ Probable calcium-binding protein CML10 OS=Oryza sativa subsp. japonica GN=CML10 PE=2 SV=1
evm.TU.scaffold_273.294	chr01	+	18166061	18174266	1758	0	208.377	-10.331	1.6481e-13	8.3337e-11	--	--	--	--	GO:0030170//GO:0008483	pyridoxal phosphate binding//transaminase activity	PYD4	sp|Q9SR86|AGT23_ARATH Alanine--glyoxylate aminotransferase 2 homolog 3, mitochondrial OS=Arabidopsis thaliana GN=At3g08860 PE=2 SV=1
evm.TU.scaffold_378.284	chr01	-	25339923	25342373	1929	0	337.111	-11.023	4.0587e-07	5.1307e-05	GO:0006260//GO:0055114	DNA replication//oxidation-reduction process	--	--	GO:0020037//GO:0016705//GO:0008408//GO:0005506	heme binding//oxidoreductase activity, acting on paired donors, with incorporation or reduction of molecular oxygen//3'-5' exonuclease activity//iron ion binding	CYP71A1	sp|P24465|C71A1_PERAE Cytochrome P450 71A1 OS=Persea americana GN=CYP71A1 PE=1 SV=2
evm.TU.scaffold_378.289	chr01	+	25406031	25412529	2242	2.5045	133.474	-5.7665	3.0933e-07	4.0365e-05	GO:0006810	transport	GO:0016021//GO:0016020	integral component of membrane//membrane	GO:0005215//GO:0004252	transporter activity//serine-type endopeptidase activity	NPF5.6	sp|P0CI03|PTR28_ARATH Protein NRT1/ PTR FAMILY 5.6 OS=Arabidopsis thaliana GN=NPF5.6 PE=2 SV=1
evm.TU.scaffold_25.142	chr01	+	30521999	30526290	693	214.922	1.31648	7.5211	8.105e-09	1.5613e-06	--	--	--	--	--	--	--	--
evm.TU.scaffold_25.180	chr01	-	31365452	31366669	1218	1.68199	445.857	-7.9117	1.1892e-15	8.2943e-13	GO:0046653	tetrahydrofolate metabolic process	--	--	GO:0008115	sarcosine oxidase activity	CRRSP55	sp|Q9LV60|CRR55_ARATH Cysteine-rich repeat secretory protein 55 OS=Arabidopsis thaliana GN=CRRSP55 PE=2 SV=1
evm.TU.scaffold_350.127	chr01	+	36298003	36301037	1850	184.023	17.7478	3.3582	6.0188e-05	0.0047928	GO:0016567	protein ubiquitination	--	--	GO:0008270//GO:0005515//GO:0004842	zinc ion binding//protein binding//ubiquitin-protein transferase activity	PUB9	sp|Q9SRT0|PUB9_ARATH U-box domain-containing protein 9 OS=Arabidopsis thaliana GN=PUB9 PE=1 SV=1
evm.TU.scaffold_56.95	chr01	+	45073628	45074839	1212	496.948	198.556	1.3238	0.00015293	0.010636	GO:0008152	metabolic process	--	--	GO:0016758	transferase activity, transferring hexosyl groups	AS	sp|Q9AR73|HQGT_RAUSE Hydroquinone glucosyltransferase OS=Rauvolfia serpentina GN=AS PE=1 SV=1
evm.TU.scaffold_233.137	chr01	+	54362743	54365340	2098	1459.77	167.993	3.1201	1.0476e-05	0.0010138	GO:0006355	regulation of transcription, DNA-templated	--	--	GO:0003677	DNA binding	NAC100	sp|Q9FLJ2|NC100_ARATH NAC domain-containing protein 100 OS=Arabidopsis thaliana GN=NAC100 PE=2 SV=1
evm.TU.scaffold_222.1844	chr01	+	58306270	58307577	819	0	169.071	-10.028	2.242e-10	6.5719e-08	--	--	--	--	GO:0046983	protein dimerization activity	BHLH106	sp|O80674|BH106_ARATH Transcription factor bHLH106 OS=Arabidopsis thaliana GN=BHLH106 PE=2 SV=1
evm.TU.scaffold_222.1832	chr01	+	58438078	58438892	815	192.884	2613.1	-3.7606	9.5833e-05	0.0071525	GO:0015991	ATP hydrolysis coupled proton transport	GO:0033179	proton-transporting V-type ATPase, V0 domain	GO:0015078//GO:0004866	hydrogen ion transmembrane transporter activity//endopeptidase inhibitor activity	KTI1	sp|P25272|KTI1_SOYBN Kunitz-type trypsin inhibitor KTI1 OS=Glycine max GN=KTI1 PE=2 SV=1
Novelgene1047	chr01	-	59459370	59462689	1252	0.618336	243.619	-8.6465	0.00010117	0.0075228	GO:0005975	carbohydrate metabolic process	--	--	GO:0004553	hydrolase activity, hydrolyzing O-glycosyl compounds	--	sp|Q03773|E13A_SOYBN Glucan endo-1,3-beta-glucosidase OS=Glycine max PE=1 SV=1
evm.TU.scaffold_222.1760	chr01	+	59632653	59635480	1902	1.23667	673.19	-9.112	1.1414e-08	2.0988e-06	GO:0009690//GO:0055114	cytokinin metabolic process//oxidation-reduction process	--	--	GO:0019139//GO:0050660//GO:0016491	cytokinin dehydrogenase activity//flavin adenine dinucleotide binding//oxidoreductase activity	CKX1	sp|O22213|CKX1_ARATH Cytokinin dehydrogenase 1 OS=Arabidopsis thaliana GN=CKX1 PE=1 SV=1
evm.TU.scaffold_222.1731	chr01	+	60074003	60076035	2033	10.0589	233.911	-4.5502	3.7718e-05	0.0032463	--	--	--	--	--	--	--	--
evm.TU.scaffold_222.1660	chr01	+	60926343	60929798	1221	29.2709	198.874	-2.7672	0.00011583	0.0084271	GO:0055114	oxidation-reduction process	--	--	GO:0020037//GO:0016705//GO:0005506	heme binding//oxidoreductase activity, acting on paired donors, with incorporation or reduction of molecular oxygen//iron ion binding	CYP93A3	sp|O81973|C93A3_SOYBN Cytochrome P450 93A3 OS=Glycine max GN=CYP93A3 PE=2 SV=1
evm.TU.scaffold_222.1492	chr01	+	63097159	63108580	2678	0	804.344	-12.278	2.4285e-15	1.6373e-12	GO:0008152	metabolic process	--	--	GO:0003677//GO:0008270//GO:0000287//GO:0016829//GO:0010333//GO:0003824	DNA binding//zinc ion binding//magnesium ion binding//lyase activity//terpene synthase activity//catalytic activity	--	sp|O04408|KSA_PEA Ent-copalyl diphosphate synthase, chloroplastic OS=Pisum sativum PE=2 SV=1
evm.TU.scaffold_222.1468	chr01	-	63367470	63376530	2466	0.309168	144.372	-8.8394	5.2439e-10	1.369e-07	GO:0008272	sulfate transport	GO:0016021	integral component of membrane	GO:0015116	sulfate transmembrane transporter activity	SULTR3;1	sp|Q9SV13|SUT31_ARATH Sulfate transporter 3.1 OS=Arabidopsis thaliana GN=SULTR3;1 PE=2 SV=1
evm.TU.scaffold_222.1441	chr01	-	63653167	63658703	609	5.49205	1217.74	-7.7883	1.0124e-24	2.5596e-21	--	--	--	--	--	--	D27	sp|C7AU21|D27_ORYSJ Beta-carotene isomerase D27, chloroplastic OS=Oryza sativa subsp. japonica GN=D27 PE=1 SV=1
evm.TU.scaffold_222.1382	chr01	+	64310868	64314033	1566	0	29.8688	-20.878	9.3272e-08	1.3871e-05	GO:0055085//GO:0009308//GO:0055114	transmembrane transport//amine metabolic process//oxidation-reduction process	GO:0016020//GO:0016021	membrane//integral component of membrane	GO:0005507//GO:0008131//GO:0048038	copper ion binding//primary amine oxidase activity//quinone binding	UMAMIT20	sp|Q9SUF1|WTR31_ARATH WAT1-related protein At4g08290 OS=Arabidopsis thaliana GN=At4g08290 PE=2 SV=1
GeneWise.41769	chr01	-	64859715	64876800	6801	90.1943	1040.93	-3.5275	0.00013051	0.0092196	GO:0006468	protein phosphorylation	--	--	GO:0004672//GO:0004222//GO:0005515//GO:0005524	protein kinase activity//metalloendopeptidase activity//protein binding//ATP binding	F14D7_1	sp|Q9LP24|Y1571_ARATH Probable leucine-rich repeat receptor-like protein kinase At1g35710 OS=Arabidopsis thaliana GN=At1g35710 PE=2 SV=1
evm.TU.scaffold_222.1309	chr01	+	65066716	65068115	291	1.16779	86.9917	-6.2154	7.505e-07	8.724e-05	GO:0000128	flocculation	--	--	--	--	--	--
evm.TU.scaffold_222.1229	chr01	+	65964665	65965929	1265	0	29.4798	-7.5047	1.3107e-05	0.001233	--	--	--	--	--	--	--	--
evm.TU.scaffold_222.1148	chr01	+	66688399	66691635	1122	9.58098	218.906	-4.5083	0.00063121	0.034977	--	--	--	--	--	--	--	--
evm.TU.scaffold_222.981	chr01	-	68912930	68915261	2332	4.99587	75.1519	-3.9342	1.2514e-05	0.0011874	GO:0055114	oxidation-reduction process	--	--	GO:0005506//GO:0016705//GO:0020037	iron ion binding//oxidoreductase activity, acting on paired donors, with incorporation or reduction of molecular oxygen//heme binding	CYP94C1	sp|Q9ZUX1|C94C1_ARATH Cytochrome P450 94C1 OS=Arabidopsis thaliana GN=CYP94C1 PE=2 SV=1
evm.TU.scaffold_222.953	chr01	-	69266026	69266932	907	11.7131	1109.59	-6.5678	6.2121e-08	1.0052e-05	--	--	--	--	GO:0003723	RNA binding	--	--
evm.TU.scaffold_222.865	chr01	-	70074009	70074698	690	1263.81	547.16	1.2073	5.9627e-05	0.0047669	--	--	--	--	GO:0005515	protein binding	TMK1	sp|P43298|TMK1_ARATH Receptor protein kinase TMK1 OS=Arabidopsis thaliana GN=TMK1 PE=1 SV=1
evm.TU.scaffold_222.815	chr01	-	70614409	70624320	1400	0	55.9742	-8.4288	5.7726e-07	7.1283e-05	GO:0006508//GO:0015996//GO:0008152	proteolysis//chlorophyll catabolic process//metabolic process	--	--	GO:0047746//GO:0016787//GO:0008236	chlorophyllase activity//hydrolase activity//serine-type peptidase activity	CXE15	sp|Q9FG13|CXE15_ARATH Probable carboxylesterase 15 OS=Arabidopsis thaliana GN=CXE15 PE=2 SV=1
evm.TU.scaffold_222.708	chr01	-	71593648	71596646	1481	4.32426	425.666	-6.6134	1.1394e-19	1.7727e-16	--	--	--	--	GO:0008270//GO:0031072//GO:0046872//GO:0051082//GO:0005515	zinc ion binding//heat shock protein binding//metal ion binding//unfolded protein binding//protein binding	BAHL2	sp|B8B5U8|BAHL2_ORYSI Probable E3 ubiquitin-protein ligase BAH1-like 1 OS=Oryza sativa subsp. indica GN=OsI_27296 PE=3 SV=1
evm.TU.scaffold_222.700	chr01	+	71678646	71684443	2344	1006.09	60.5867	4.0492	0.0005766	0.032486	GO:0006694//GO:0055114	steroid biosynthetic process//oxidation-reduction process	--	--	GO:0050662//GO:0003854//GO:0003824//GO:0016616	coenzyme binding//3-beta-hydroxy-delta5-steroid dehydrogenase activity//catalytic activity//oxidoreductase activity, acting on the CH-OH group of donors, NAD or NADP as acceptor	UXS2	sp|Q9LZI2|UXS2_ARATH UDP-glucuronic acid decarboxylase 2 OS=Arabidopsis thaliana GN=UXS2 PE=1 SV=1
evm.TU.scaffold_222.636	chr01	-	72360689	72361890	1202	17.3954	160.315	-3.2075	1.0252e-05	0.0009969	--	--	--	--	--	--	--	--
evm.TU.scaffold_222.579	chr01	+	72848594	72853078	2859	0	87.2298	-9.0697	3.6191e-08	6.0495e-06	GO:0006820	anion transport	GO:0016021	integral component of membrane	--	--	BOR2	sp|Q9M1P7|BOR2_ARATH Probable boron transporter 2 OS=Arabidopsis thaliana GN=BOR2 PE=2 SV=1
evm.TU.scaffold_222.549	chr01	+	73178774	73182836	2508	70.6601	418.642	-2.5669	2.8217e-06	0.0002988	GO:0005975//GO:0016192//GO:0006886	carbohydrate metabolic process//vesicle-mediated transport//intracellular protein transport	GO:0030126	COPI vesicle coat	GO:0005198//GO:0005515//GO:0004650	structural molecule activity//protein binding//polygalacturonase activity	--	sp|A7PZL3|PGLR_VITVI Probable polygalacturonase OS=Vitis vinifera GN=GSVIVT00026920001 PE=1 SV=1
evm.TU.scaffold_222.330	chr01	-	75317143	75318932	1790	0	33.4737	-21.039	7.4018e-08	1.1256e-05	GO:0055114	oxidation-reduction process	--	--	GO:0016706//GO:0008061//GO:0016491	oxidoreductase activity, acting on paired donors, with incorporation or reduction of molecular oxygen, 2-oxoglutarate as one donor, and incorporation of one atom each of oxygen into both donors//chitin binding//oxidoreductase activity	--	--
Novelgene1059	chr01	-	76048405	76064355	1685	1284.35	81.5024	3.9755	0.00054681	0.031147	GO:0051188//GO:0009236	cofactor biosynthetic process//cobalamin biosynthetic process	--	--	GO:0043752//GO:0000166	adenosylcobinamide kinase activity//nucleotide binding	AKR1	sp|C6TBN2|AKR1_SOYBN Probable aldo-keto reductase 1 OS=Glycine max GN=AKR1 PE=2 SV=1
evm.TU.scaffold_222.136	chr01	-	77214540	77217797	1674	1.27031	149.864	-6.8256	4.5242e-05	0.0037657	GO:0055114	oxidation-reduction process	--	--	GO:0016702//GO:0016788	oxidoreductase activity, acting on single donors with incorporation of molecular oxygen, incorporation of two atoms of oxygen//hydrolase activity, acting on ester bonds	F2N1_17	sp|Q9M153|GDL61_ARATH GDSL esterase/lipase At4g01130 OS=Arabidopsis thaliana GN=At4g01130 PE=2 SV=1
evm.TU.scaffold_222.11	chr01	-	78463738	78471099	1293	18.8699	200.876	-3.4127	3.7253e-05	0.00322	GO:0006480	N-terminal protein amino acid methylation	--	--	GO:0008171//GO:0008168//GO:0046983	O-methyltransferase activity//methyltransferase activity//protein dimerization activity	COMT	sp|Q9FQY8|COMT1_CAPAN Caffeic acid 3-O-methyltransferase OS=Capsicum annuum GN=COMT PE=2 SV=2
evm.TU.scaffold_185.516	chr02	+	566520	570928	1958	0.240285	22.9004	-6.1867	0.00045903	0.027469	GO:0006281//GO:0006260	DNA repair//DNA replication	GO:0005634	nucleus	GO:0003911//GO:0003677	DNA ligase (NAD+) activity//DNA binding	--	--
evm.TU.scaffold_185.416	chr02	-	1607347	1609425	2079	1.70163	58.7515	-5.1722	0.00070268	0.038103	GO:0006468	protein phosphorylation	GO:0016020	membrane	GO:0004672//GO:0005524//GO:0030246	protein kinase activity//ATP binding//carbohydrate binding	LECRK91	sp|Q9LXA5|LRK91_ARATH L-type lectin-domain containing receptor kinase IX.1 OS=Arabidopsis thaliana GN=LECRK91 PE=1 SV=1
evm.TU.scaffold_185.392	chr02	+	1891384	1898383	2657	14.8894	860.918	-5.8359	1.0995e-15	8.2368e-13	GO:0006094	gluconeogenesis	--	--	GO:0005524//GO:0004612	ATP binding//phosphoenolpyruvate carboxykinase (ATP) activity	PCKA	sp|Q9T074|PCKA_ARATH Phosphoenolpyruvate carboxykinase (ATP) OS=Arabidopsis thaliana GN=PCKA PE=1 SV=1
evm.TU.scaffold_185.223	chr02	+	3541074	3542500	1427	0	196.458	-10.246	9.3629e-11	2.8693e-08	--	--	--	--	GO:0016747	transferase activity, transferring acyl groups other than amino-acyl groups	HCBT1	sp|O24645|HCBT1_DIACA Anthranilate N-benzoyltransferase protein 1 OS=Dianthus caryophyllus GN=HCBT1 PE=1 SV=1
evm.TU.scaffold_185.155	chr02	-	4290231	4293437	2341	1.23667	81.3769	-6.0612	0.00016887	0.011658	GO:0006750	glutathione biosynthetic process	GO:0016020	membrane	GO:0004363//GO:0003924//GO:0005524//GO:0005525//GO:0016887	glutathione synthase activity//GTPase activity//ATP binding//GTP binding//ATPase activity	ABCG14	sp|Q9C6W5|AB14G_ARATH ABC transporter G family member 14 OS=Arabidopsis thaliana GN=ABCG14 PE=2 SV=1
evm.TU.scaffold_185.138	chr02	-	4499301	4527866	4419	297.542	3617.67	-3.6037	0.00041371	0.025204	GO:0006468	protein phosphorylation	--	--	GO:0030246//GO:0005515//GO:0005524//GO:0004672	carbohydrate binding//protein binding//ATP binding//protein kinase activity	LECRKS5	sp|Q9FG33|LRKS5_ARATH Probable L-type lectin-domain containing receptor kinase S.5 OS=Arabidopsis thaliana GN=LECRKS5 PE=2 SV=1
evm.TU.scaffold_185.65	chr02	+	5317526	5322073	1743	161.75	0.286519	8.6682	0.00046289	0.027618	--	--	--	--	--	--	AATL1	sp|Q9SX98|LHTL8_ARATH Lysine histidine transporter-like 8 OS=Arabidopsis thaliana GN=AATL1 PE=1 SV=1
evm.TU.scaffold_100.148	chr02	-	7557122	7562850	2650	275.966	21.4691	3.6927	0.00013082	0.0092196	--	--	--	--	GO:0003677//GO:0005524//GO:0004129//GO:0016787	DNA binding//ATP binding//cytochrome-c oxidase activity//hydrolase activity	DDM1	sp|Q9XFH4|DDM1_ARATH ATP-dependent DNA helicase DDM1 OS=Arabidopsis thaliana GN=DDM1 PE=1 SV=1
evm.TU.scaffold_100.169	chr02	+	7720704	7723233	2530	1.19895	41.158	-5.1117	0.00042103	0.025496	--	--	GO:0016021	integral component of membrane	GO:0004673	protein histidine kinase activity	SCL15	sp|O23210|SCL15_ARATH Scarecrow-like protein 15 OS=Arabidopsis thaliana GN=SCL15 PE=2 SV=3
evm.TU.scaffold_100.191	chr02	-	7948405	7953312	1421	0.309168	154.619	-8.9355	5.7799e-07	7.1283e-05	GO:0006621	protein retention in ER lumen	GO:0016021	integral component of membrane	GO:0046923	ER retention sequence binding	RTC2	sp|P38279|YPQ3_YEAST Probable vacuolar amino acid transporter YPQ3 OS=Saccharomyces cerevisiae (strain ATCC 204508 / S288c) GN=RTC2 PE=1 SV=1
evm.TU.scaffold_100.241	chr02	-	8575772	8581146	1341	3.29672	155.528	-5.5312	1.2804e-09	2.9766e-07	GO:0006505//GO:0006508//GO:0015996//GO:0006886	GPI anchor metabolic process//proteolysis//chlorophyll catabolic process//intracellular protein transport	--	--	GO:0016787//GO:0008236//GO:0016788//GO:0047746	hydrolase activity//serine-type peptidase activity//hydrolase activity, acting on ester bonds//chlorophyllase activity	SABP2	sp|Q6RYA0|SABP2_TOBAC Salicylic acid-binding protein 2 OS=Nicotiana tabacum GN=SABP2 PE=1 SV=1
evm.TU.scaffold_100.265	chr02	-	8876083	8880596	2319	1.54584	122.488	-6.33	8.0395e-06	0.00079321	GO:0006779//GO:0055114	porphyrin-containing compound biosynthetic process//oxidation-reduction process	--	--	GO:0004109	coproporphyrinogen oxidase activity	--	--
evm.TU.scaffold_100.386	chr02	+	10257815	10259482	1321	0	47.6176	-8.2009	3.9577e-05	0.0033493	GO:0007411	axon guidance	--	--	GO:0008080//GO:0016747	N-acetyltransferase activity//transferase activity, transferring acyl groups other than amino-acyl groups	HLS1	sp|Q42381|HLS1_ARATH Probable N-acetyltransferase HLS1 OS=Arabidopsis thaliana GN=HLS1 PE=1 SV=1
evm.TU.scaffold_100.461	chr02	-	10937155	10940181	2402	1.09891	164.606	-7.1888	6.9788e-08	1.0775e-05	GO:0008152	metabolic process	--	--	GO:0046983//GO:0016597	protein dimerization activity//amino acid binding	BHLH18	sp|Q1PF17|BH018_ARATH Transcription factor bHLH18 OS=Arabidopsis thaliana GN=BHLH18 PE=2 SV=1
evm.TU.scaffold_100.485	chr02	+	11279762	11285706	2455	10.8594	532.595	-5.6205	3.1484e-07	4.082e-05	GO:0006810//GO:0055085	transport//transmembrane transport	GO:0016020//GO:0016021	membrane//integral component of membrane	GO:0005215	transporter activity	NPF7.3	sp|Q9LQL2|PTR14_ARATH Protein NRT1/ PTR FAMILY 7.3 OS=Arabidopsis thaliana GN=NPF7.3 PE=1 SV=2
evm.TU.scaffold_100.556	chr02	-	11901845	11904157	2313	5.86595	480.552	-6.3629	9.455e-05	0.0070829	GO:0006629//GO:0009058//GO:0007224	lipid metabolic process//biosynthetic process//smoothened signaling pathway	--	--	GO:0016788	hydrolase activity, acting on ester bonds	DALL1	sp|O23522|PLA14_ARATH Phospholipase A1-Ibeta2, chloroplastic OS=Arabidopsis thaliana GN=At4g16820 PE=1 SV=2
Novelgene0675	chr02	+	11980270	11981678	1409	108.707	1064.66	-3.2916	0.00094558	0.048789	--	--	--	--	--	--	ERF1A	sp|O80337|EF100_ARATH Ethylene-responsive transcription factor 1A OS=Arabidopsis thaliana GN=ERF1A PE=1 SV=2
evm.TU.scaffold_100.620	chr02	-	12552568	12557193	961	212.021	1552.16	-2.8729	0.00078306	0.041496	GO:0009116//GO:0030488	nucleoside metabolic process//tRNA methylation	GO:0031515	tRNA (m1A) methyltransferase complex	--	--	APT3	sp|Q9SUW2|APT3_ARATH Adenine phosphoribosyltransferase 3 OS=Arabidopsis thaliana GN=APT3 PE=1 SV=1
evm.TU.scaffold_100.633	chr02	-	12692085	12692668	423	0	82.3971	-8.9935	1.1883e-08	2.1653e-06	--	--	--	--	--	--	--	sp|P49046|LEGU_CANEN Legumain OS=Canavalia ensiformis PE=1 SV=1
evm.TU.scaffold_100.634	chr02	-	12692785	12694942	972	4.08236	185.566	-5.464	1.5182e-07	2.1473e-05	GO:0006508	proteolysis	--	--	GO:0004197//GO:0008233	cysteine-type endopeptidase activity//peptidase activity	--	sp|P49045|VPE_SOYBN Vacuolar-processing enzyme OS=Glycine max PE=2 SV=1
evm.TU.scaffold_100.919	chr02	-	15229778	15237088	2339	1334.53	10.7101	6.9464	9.6399e-07	0.00010954	GO:0008152	metabolic process	--	--	GO:0003824	catalytic activity	--	sp|P31687|4CL2_SOYBN 4-coumarate--CoA ligase 2 OS=Glycine max PE=2 SV=2
evm.TU.scaffold_100.989	chr02	+	15855491	15856081	591	5.56582	751.63	-7.0793	6.9553e-07	8.2315e-05	--	--	--	--	GO:0008080	N-acetyltransferase activity	yoaA	sp|O34569|YOAA_BACSU Uncharacterized N-acetyltransferase YoaA OS=Bacillus subtilis (strain 168) GN=yoaA PE=3 SV=2
evm.TU.scaffold_100.997	chr02	+	15922310	15923469	846	662.346	1611.72	-1.2823	4.8361e-05	0.0039564	--	--	--	--	--	--	--	--
evm.TU.scaffold_100.1004	chr02	+	15951040	15952261	1222	0	96.9754	-9.2248	1.9867e-11	7.3059e-09	--	--	--	--	--	--	OFP12	sp|F4I8R6|OFP12_ARATH Transcription repressor OFP12 OS=Arabidopsis thaliana GN=OFP12 PE=1 SV=1
evm.TU.scaffold_100.1040	chr02	+	16324655	16326240	1586	0.680652	30.3403	-5.6026	0.00050589	0.029573	GO:0006270	DNA replication initiation	--	--	--	--	FAF3	sp|Q6NMR8|FAF3_ARATH Protein FANTASTIC FOUR 3 OS=Arabidopsis thaliana GN=FAF3 PE=2 SV=1
evm.TU.scaffold_100.1046	chr02	-	16399244	16402940	1413	0	35.0186	-21.102	6.7584e-08	1.0515e-05	GO:0055114	oxidation-reduction process	--	--	GO:0016491	oxidoreductase activity	TSB	sp|O50046|TRPB_CAMAC Tryptophan synthase beta chain 2, chloroplastic OS=Camptotheca acuminata GN=TSB PE=2 SV=1
evm.TU.scaffold_100.1123	chr02	+	17065471	17066179	609	0	74.8666	-8.8527	2.6673e-08	4.6111e-06	--	--	--	--	--	--	--	--
evm.TU.scaffold_100.1240	chr02	-	18468506	18469729	1224	1.27031	212.289	-7.3374	7.803e-05	0.0060468	GO:0006508	proteolysis	GO:0031012	extracellular matrix	GO:0008270//GO:0004222	zinc ion binding//metalloendopeptidase activity	2MMP	sp|O04529|2MMP_ARATH Metalloendoproteinase 2-MMP OS=Arabidopsis thaliana GN=2MMP PE=1 SV=1
evm.TU.scaffold_100.1300	chr02	-	19227242	19231583	2390	0	126.351	-9.6054	4.9708e-07	6.2062e-05	GO:0006810	transport	GO:0016020	membrane	GO:0005215	transporter activity	NPF2.13	sp|Q8RX77|PTR21_ARATH Protein NRT1/ PTR FAMILY 2.13 OS=Arabidopsis thaliana GN=NPF2.13 PE=1 SV=1
evm.TU.scaffold_100.1729	chr02	+	26441125	26445115	1841	0	22.4364	-7.1084	0.000253	0.017057	GO:0007186//GO:0009847	G-protein coupled receptor signaling pathway//spore germination	GO:0016021	integral component of membrane	GO:0004871//GO:0019001//GO:0031683//GO:0046983//GO:0003924	signal transducer activity//guanyl nucleotide binding//G-protein beta/gamma-subunit complex binding//protein dimerization activity//GTPase activity	BHLH30	sp|Q9S7Y1|BH030_ARATH Transcription factor bHLH30 OS=Arabidopsis thaliana GN=BHLH30 PE=1 SV=1
evm.TU.scaffold_100.1767	chr02	+	27614607	27618649	2461	234.353	1479.28	-2.6583	0.00066454	0.036327	GO:0003333	amino acid transmembrane transport	--	--	--	--	F2J7_5	sp|Q9C6M2|LHTL6_ARATH Lysine histidine transporter-like 6 OS=Arabidopsis thaliana GN=At1g25530 PE=2 SV=1
evm.TU.scaffold_29.100_evm.TU.scaffold_29.102	chr02	-	56077851	56095132	1962	0	22.5515	-7.1178	0.00015302	0.010636	GO:0006281//GO:0006310	DNA repair//DNA recombination	--	--	GO:0003723//GO:0009378//GO:0005525//GO:0003724//GO:0005524//GO:0016887	RNA binding//four-way junction helicase activity//GTP binding//RNA helicase activity//ATP binding//ATPase activity	AATP1	sp|Q9FLD5|ASD_ARATH AAA-ATPase ASD, mitochondrial OS=Arabidopsis thaliana GN=AATP1 PE=1 SV=1
evm.TU.scaffold_29.134	chr02	+	56544505	56553949	4191	0	84.5752	-9.027	4.8241e-05	0.0039564	GO:0007186//GO:0006810//GO:0055085	G-protein coupled receptor signaling pathway//transport//transmembrane transport	GO:0016021	integral component of membrane	GO:0004871//GO:0005515//GO:0005525//GO:0005524//GO:0019001//GO:0031683//GO:0016887//GO:0016301//GO:0003924//GO:0042626	signal transducer activity//protein binding//GTP binding//ATP binding//guanyl nucleotide binding//G-protein beta/gamma-subunit complex binding//ATPase activity//kinase activity//GTPase activity//ATPase activity, coupled to transmembrane movement of substances	ABCB15	sp|Q9LHD1|AB15B_ARATH ABC transporter B family member 15 OS=Arabidopsis thaliana GN=ABCB15 PE=3 SV=1
evm.TU.scaffold_29.182	chr02	-	57344680	57345207	528	0	22.269	-7.1046	0.0001175	0.0084874	--	--	--	--	--	--	--	--
evm.TU.scaffold_29.215	chr02	+	57852615	57856654	2921	381.709	18.2688	4.3677	7.9195e-05	0.0061137	GO:0055114	oxidation-reduction process	GO:0016021//GO:0005852//GO:0005737	integral component of membrane//eukaryotic translation initiation factor 3 complex//cytoplasm	GO:0003743//GO:0050660//GO:0005515//GO:0004506//GO:0008233	translation initiation factor activity//flavin adenine dinucleotide binding//protein binding//squalene monooxygenase activity//peptidase activity	KLCR2	sp|Q9LII8|KLCR2_ARATH Protein KINESIN LIGHT CHAIN-RELATED 2 OS=Arabidopsis thaliana GN=KLCR2 PE=1 SV=1
evm.TU.scaffold_29.462	chr02	-	60487506	60490032	1540	8.71084	93.2841	-3.4178	0.00055881	0.031571	--	--	--	--	--	--	CAB6A	sp|P12360|CB11_SOLLC Chlorophyll a-b binding protein 6A, chloroplastic OS=Solanum lycopersicum GN=CAB6A PE=2 SV=1
evm.TU.scaffold_29.530	chr02	-	61041286	61045822	1552	0.340326	104.445	-8.3686	1.6447e-05	0.0014984	GO:0055114//GO:0006979	oxidation-reduction process//response to oxidative stress	--	--	GO:0020037//GO:0004601	heme binding//peroxidase activity	PER12	sp|Q96520|PER12_ARATH Peroxidase 12 OS=Arabidopsis thaliana GN=PER12 PE=1 SV=1
evm.TU.scaffold_29.572	chr02	-	61468433	61470445	1313	2184.85	74777.6	-5.097	5.9962e-10	1.516e-07	GO:0006950	response to stress	--	--	--	--	ASR1	sp|Q08655|ASR1_SOLLC Abscisic stress-ripening protein 1 OS=Solanum lycopersicum GN=ASR1 PE=2 SV=1
evm.TU.scaffold_29.587	chr02	-	61714158	61715164	1007	0	34.1306	-7.721	1.2563e-05	0.0011874	--	--	--	--	--	--	--	sp|Q9M2C0|VITH4_ARATH Vacuolar iron transporter homolog 4 OS=Arabidopsis thaliana GN=At3g43660 PE=2 SV=1
evm.TU.scaffold_29.607	chr02	+	62178806	62186216	4758	5.5618	1899.2	-8.3963	1.0506e-08	1.9674e-06	GO:0006810//GO:0055085//GO:0006777	transport//transmembrane transport//Mo-molybdopterin cofactor biosynthetic process	GO:0016021	integral component of membrane	GO:0005525//GO:0005524//GO:0003677//GO:0098519//GO:0016887//GO:0043531//GO:0016301//GO:0003924//GO:0000166//GO:0042626	GTP binding//ATP binding//DNA binding//nucleotide phosphatase activity, acting on free nucleotides//ATPase activity//ADP binding//kinase activity//GTPase activity//nucleotide binding//ATPase activity, coupled to transmembrane movement of substances	ABCC10	sp|Q9LYS2|AB10C_ARATH ABC transporter C family member 10 OS=Arabidopsis thaliana GN=ABCC10 PE=2 SV=2
Novelgene1077	chr02	-	62198406	62200101	1273	144122	2.14615e+06	-3.8964	0.00038051	0.023536	GO:0005975	carbohydrate metabolic process	--	--	GO:0004553	hydrolase activity, hydrolyzing O-glycosyl compounds	--	sp|P36908|CHIA_CICAR Acidic endochitinase OS=Cicer arietinum PE=2 SV=1
evm.TU.scaffold_29.660	chr02	-	63303953	63305740	1455	0	26.4638	-7.357	0.00030994	0.020028	GO:0006367//GO:0006355	transcription initiation from RNA polymerase II promoter//regulation of transcription, DNA-templated	GO:0005672	transcription factor TFIIA complex	GO:0043565//GO:0003700	sequence-specific DNA binding//transcription factor activity, sequence-specific DNA binding	WRKY27	sp|Q9FLX8|WRK27_ARATH Probable WRKY transcription factor 27 OS=Arabidopsis thaliana GN=WRKY27 PE=2 SV=1
evm.TU.scaffold_29.681	chr02	+	63489029	63491543	1296	262.18	596.513	-1.1877	0.00035767	0.022397	GO:0006633//GO:0061024//GO:0055114	fatty acid biosynthetic process//membrane organization//oxidation-reduction process	GO:0030176	integral component of endoplasmic reticulum membrane	GO:0016491//GO:0005506	oxidoreductase activity//iron ion binding	CA2	sp|O49814|BCH2_CAPAN Beta-carotene hydroxylase 2, chloroplastic (Fragment) OS=Capsicum annuum GN=CA2 PE=2 SV=1
evm.TU.scaffold_44.53	chr02	+	66130747	66132785	1684	10.4879	160.021	-3.9507	6.4425e-06	0.00064508	GO:0055114	oxidation-reduction process	--	--	GO:0016491	oxidoreductase activity	GA20OX1	sp|Q39110|GAOX1_ARATH Gibberellin 20 oxidase 1 OS=Arabidopsis thaliana GN=GA20OX1 PE=2 SV=2
evm.TU.scaffold_44.126	chr02	-	66897743	66899319	1577	0	183.301	-10.143	9.4496e-15	6.1654e-12	--	--	--	--	GO:0005543	phospholipid binding	F10C21.3	sp|Q9C502|CAP11_ARATH Putative clathrin assembly protein At1g33340 OS=Arabidopsis thaliana GN=At1g33340 PE=1 SV=1
evm.TU.scaffold_44.170	chr02	+	67313945	67321497	2070	8.98717	189.306	-4.397	0.00028799	0.018973	GO:0071436	sodium ion export	GO:0016020	membrane	GO:0015081//GO:0008948	sodium ion transmembrane transporter activity//oxaloacetate decarboxylase activity	--	--
Novelgene0750	chr02	+	67870119	67876678	5175	176.531	16.4341	3.4277	0.0003233	0.020693	GO:0007165	signal transduction	--	--	GO:0005524//GO:0043531//GO:0005515	ATP binding//ADP binding//protein binding	N	sp|Q40392|TMVRN_NICGU TMV resistance protein N OS=Nicotiana glutinosa GN=N PE=1 SV=1
evm.TU.scaffold_44.244	chr02	+	68168073	68169019	483	5.84631	113.659	-4.2733	0.00054976	0.031147	--	--	--	--	GO:0004866	endopeptidase inhibitor activity	KTI2	sp|Q9LMU2|KTI2_ARATH Kunitz trypsin inhibitor 2 OS=Arabidopsis thaliana GN=KTI2 PE=2 SV=1
evm.TU.scaffold_44.308	chr02	+	69090537	69091979	1443	59.5459	1329.71	-4.4822	0.00064441	0.035418	--	--	--	--	--	--	--	--
evm.TU.scaffold_44.437	chr02	+	70953384	70958580	2919	3.93717	6135.77	-10.626	6.6269e-36	6.7018e-32	GO:0055085//GO:0006811//GO:0006812	transmembrane transport//ion transport//cation transport	GO:0016020	membrane	GO:0008324//GO:0005249	cation transmembrane transporter activity//voltage-gated potassium channel activity	HKT1	sp|Q84TI7|HKT1_ARATH Sodium transporter HKT1 OS=Arabidopsis thaliana GN=HKT1 PE=1 SV=1
evm.TU.scaffold_44.440	chr02	+	71022519	71027404	1853	0	220.774	-10.412	9.503e-08	1.403e-05	GO:0055085//GO:0006812	transmembrane transport//cation transport	--	--	GO:0008324	cation transmembrane transporter activity	HKT1	sp|Q84TI7|HKT1_ARATH Sodium transporter HKT1 OS=Arabidopsis thaliana GN=HKT1 PE=1 SV=1
evm.TU.scaffold_44.510	chr02	+	71739865	71745101	1847	3.65916	67.926	-4.2223	0.00049539	0.029298	GO:0009372//GO:0042710//GO:0017148//GO:0006355	quorum sensing//biofilm formation//negative regulation of translation//regulation of transcription, DNA-templated	--	--	GO:0003677	DNA binding	NAC073	sp|O49459|NAC73_ARATH NAC domain-containing protein 73 OS=Arabidopsis thaliana GN=NAC073 PE=2 SV=1
evm.TU.scaffold_44.531	chr02	-	71946113	71948153	2041	0	149.063	-9.8445	1.8176e-06	0.00019765	GO:0006855//GO:0055085	drug transmembrane transport//transmembrane transport	GO:0016020	membrane	GO:0015297//GO:0015238	antiporter activity//drug transmembrane transporter activity	DTX51	sp|Q9SZE2|DTX51_ARATH Protein DETOXIFICATION 51 OS=Arabidopsis thaliana GN=DTX51 PE=2 SV=1
evm.TU.scaffold_299.239	chr02	+	75473532	75474109	578	0	189.208	-10.189	1.6669e-11	6.3611e-09	--	--	--	--	--	--	--	--
evm.TU.scaffold_21.57	chr02	-	76238518	76242537	2663	7.40033	70.3614	-3.2643	0.00011041	0.0081501	GO:0055085//GO:0006281//GO:0006260	transmembrane transport//DNA repair//DNA replication	GO:0016021	integral component of membrane	GO:0003911//GO:0016891	DNA ligase (NAD+) activity//endoribonuclease activity, producing 5'-phosphomonoesters	PIN1C	sp|Q67UL3|PIN1C_ORYSJ Probable auxin efflux carrier component 1c OS=Oryza sativa subsp. japonica GN=PIN1C PE=2 SV=1
evm.TU.scaffold_54.53	chr03	+	555598	556652	1055	551.033	198.425	1.4764	0.00054961	0.031147	GO:0015743//GO:0010508//GO:0006260	malate transport//positive regulation of autophagy//DNA replication	--	--	--	--	--	--
evm.TU.scaffold_54.155	chr03	-	1393324	1399468	957	0.649494	1108.78	-10.879	9.186e-22	1.6891e-18	--	--	GO:0016021//GO:0016020	integral component of membrane//membrane	--	--	UMAMIT23	sp|F4HVM3|WTR10_ARATH WAT1-related protein At1g68170 OS=Arabidopsis thaliana GN=At1g68170 PE=3 SV=1
evm.TU.scaffold_54.160	chr03	-	1462546	1467974	1924	8.97324	13697.2	-10.588	4.827e-69	9.763e-65	--	--	GO:0016020//GO:0016021	membrane//integral component of membrane	--	--	UMAMIT24	sp|Q4PT23|WTR6_ARATH WAT1-related protein At1g25270 OS=Arabidopsis thaliana GN=At1g25270 PE=2 SV=1
evm.TU.scaffold_54.161	chr03	-	1493362	1499074	1734	1.54584	1980.83	-10.359	2.0049e-19	2.8965e-16	--	--	GO:0016020//GO:0016021	membrane//integral component of membrane	--	--	UMAMIT24	sp|Q4PT23|WTR6_ARATH WAT1-related protein At1g25270 OS=Arabidopsis thaliana GN=At1g25270 PE=2 SV=1
evm.TU.scaffold_54.230	chr03	+	2013792	2015966	2175	1188.86	485.987	1.2908	0.0007166	0.038548	--	--	--	--	--	--	EXL2	sp|Q9FE06|EXOL2_ARATH Protein EXORDIUM-like 2 OS=Arabidopsis thaliana GN=EXL2 PE=2 SV=1
evm.TU.scaffold_54.324	chr03	+	2903467	2904349	883	0.580611	112.292	-7.5995	0.00028649	0.018936	--	--	--	--	--	--	--	sp|P11670|PRB1_TOBAC Basic form of pathogenesis-related protein 1 OS=Nicotiana tabacum PE=3 SV=1
evm.TU.scaffold_400.75	chr03	+	3535919	3538788	1464	65.5558	578.31	-3.1432	3.6948e-09	7.4731e-07	GO:0006886//GO:0018342	intracellular protein transport//protein prenylation	GO:0005741	mitochondrial outer membrane	GO:0008318//GO:0046983	protein prenyltransferase activity//protein dimerization activity	BHLH112	sp|Q94JL3|BH112_ARATH Transcription factor bHLH112 OS=Arabidopsis thaliana GN=BHLH112 PE=2 SV=1
evm.TU.scaffold_206.10	chr03	+	4471701	4475347	1452	0	375.567	-11.179	1.9267e-09	4.2824e-07	GO:0006508	proteolysis	--	--	GO:0004185	serine-type carboxypeptidase activity	SCPL31	sp|O04084|SCP31_ARATH Serine carboxypeptidase-like 31 OS=Arabidopsis thaliana GN=SCPL31 PE=2 SV=2
evm.TU.scaffold_206.168	chr03	-	6077382	6079053	1672	0	793.691	-12.258	1.9191e-17	2.0429e-14	GO:0055114//GO:0006810	oxidation-reduction process//transport	GO:0016020	membrane	GO:0005215//GO:0016491	transporter activity//oxidoreductase activity	--	--
evm.TU.scaffold_206.226	chr03	+	6640615	6643898	2498	1155.81	197.552	2.5464	3.0237e-05	0.002659	GO:0006468	protein phosphorylation	--	--	GO:0004672//GO:0005515//GO:0005524	protein kinase activity//protein binding//ATP binding	F27D4_14	sp|C0LGK9|Y2242_ARATH Probable LRR receptor-like serine/threonine-protein kinase At2g24230 OS=Arabidopsis thaliana GN=At2g24230 PE=2 SV=1
evm.TU.scaffold_206.451	chr03	-	9031417	9032737	513	0.309168	147.404	-8.8669	1.6903e-05	0.0015331	--	--	--	--	--	--	--	--
evm.TU.scaffold_206.466	chr03	-	9150033	9153627	2139	1.23667	331.602	-8.0853	9.4969e-06	0.00093245	GO:0016114//GO:0008152	terpenoid biosynthetic process//metabolic process	--	--	GO:0003824//GO:0008661//GO:0030976//GO:0016624	catalytic activity//1-deoxy-D-xylulose-5-phosphate synthase activity//thiamine pyrophosphate binding//oxidoreductase activity, acting on the aldehyde or oxo group of donors, disulfide as acceptor	TKT2	sp|O78328|DXS_CAPAN Probable 1-deoxy-D-xylulose-5-phosphate synthase, chloroplastic OS=Capsicum annuum GN=TKT2 PE=2 SV=1
evm.TU.scaffold_206.543	chr03	+	9958732	9962113	2946	6.58433	584.199	-6.4969	3.5875e-14	2.0732e-11	GO:0030001	metal ion transport	--	--	GO:0046872	metal ion binding	HIPP32	sp|Q9M8K5|HIP32_ARATH Heavy metal-associated isoprenylated plant protein 32 OS=Arabidopsis thaliana GN=HIPP32 PE=2 SV=1
Novelgene0804	chr03	+	11755500	11760001	4502	60.0317	11.3361	2.4116	0.00073487	0.039426	--	--	--	--	GO:0005515	protein binding	KINB2	sp|Q9SCY5|KINB2_ARATH SNF1-related protein kinase regulatory subunit beta-2 OS=Arabidopsis thaliana GN=KINB2 PE=1 SV=1
evm.TU.scaffold_206.739	chr03	+	11779377	11783130	3614	2189.13	279.974	2.9679	0.00012128	0.0087297	--	--	--	--	GO:0003677	DNA binding	NFYB3	sp|O23310|NFYB3_ARATH Nuclear transcription factor Y subunit B-3 OS=Arabidopsis thaliana GN=NFYB3 PE=2 SV=1
Novelgene0810	chr03	+	13747340	13750348	1593	4.8319	336.481	-6.0915	3.8552e-12	1.7722e-09	--	--	--	--	--	--	--	--
evm.TU.scaffold_39.58	chr03	+	13978248	13984137	1380	0	18.43	-6.8241	0.00081516	0.042847	GO:0009058//GO:0055114//GO:0006633	biosynthetic process//oxidation-reduction process//fatty acid biosynthetic process	--	--	GO:0016491//GO:0016833//GO:0005506	oxidoreductase activity//oxo-acid-lyase activity//iron ion binding	FAH1	sp|O48916|FAH1_ARATH Dihydroceramide fatty acyl 2-hydroxylase FAH1 OS=Arabidopsis thaliana GN=FAH1 PE=1 SV=1
evm.TU.scaffold_39.104	chr03	-	14394368	14402096	2093	0	91.0241	-9.1322	3.3786e-09	6.9729e-07	GO:0055114	oxidation-reduction process	--	--	GO:0016705//GO:0020037//GO:0005506	oxidoreductase activity, acting on paired donors, with incorporation or reduction of molecular oxygen//heme binding//iron ion binding	KAO2	sp|Q9C5Y2|KAO2_ARATH Ent-kaurenoic acid oxidase 2 OS=Arabidopsis thaliana GN=KAO2 PE=2 SV=2
evm.TU.scaffold_39.138	chr03	+	14841701	14848236	2202	100.68	12.827	2.9362	5.6421e-06	0.00057059	--	--	--	--	--	--	DUF3	sp|Q9FZD9|DUF3_ARATH DUF724 domain-containing protein 3 OS=Arabidopsis thaliana GN=DUF3 PE=1 SV=1
evm.TU.scaffold_39.390	chr03	-	17700332	17702576	2245	713.22	86.2156	3.0423	0.00036701	0.022911	GO:0055085//GO:0009847//GO:0006810//GO:0003333	transmembrane transport//spore germination//transport//amino acid transmembrane transport	GO:0016021//GO:0016020	integral component of membrane//membrane	GO:0015171	amino acid transmembrane transporter activity	CAT5	sp|O64759|CAAT5_ARATH Cationic amino acid transporter 5 OS=Arabidopsis thaliana GN=CAT5 PE=1 SV=1
evm.TU.scaffold_39.445	chr03	+	18377422	18382570	2634	144.453	1.14486	7.0237	2.2872e-06	0.00024477	GO:0030001//GO:0046653	metal ion transport//tetrahydrofolate metabolic process	--	--	GO:0046872//GO:0000166//GO:0008115	metal ion binding//nucleotide binding//sarcosine oxidase activity	HMA2	sp|Q9SZW4|HMA2_ARATH Cadmium/zinc-transporting ATPase HMA2 OS=Arabidopsis thaliana GN=HMA2 PE=2 SV=1
evm.TU.scaffold_39.975	chr03	-	27670732	27671424	693	123.039	493.862	-2.0046	0.00049738	0.029329	--	--	--	--	--	--	--	--
evm.TU.scaffold_307.318	chr03	+	41525925	41527156	693	375.174	26.6229	3.8202	0.00054712	0.031147	--	--	--	--	GO:0010181//GO:0016491	FMN binding//oxidoreductase activity	M4I22_80	sp|Q6NQE2|FQRL1_ARATH Probable NAD(P)H dehydrogenase (quinone) FQR1-like 1 OS=Arabidopsis thaliana GN=At4g27270 PE=1 SV=1
evm.TU.scaffold_69.298	chr03	+	57736178	57741186	3119	65.6861	1211.95	-4.206	1.6011e-05	0.0014654	GO:0055114//GO:0033539	oxidation-reduction process//fatty acid beta-oxidation using acyl-CoA dehydrogenase	--	--	GO:0003995//GO:0043531//GO:0005515	acyl-CoA dehydrogenase activity//ADP binding//protein binding	RPP13	sp|Q9M667|RPP13_ARATH Disease resistance protein RPP13 OS=Arabidopsis thaliana GN=RPP13 PE=2 SV=2
evm.TU.scaffold_69.463	chr03	-	59391618	59392400	526	32.9825	11994.6	-8.5097	3.4305e-32	2.3128e-28	--	--	--	--	--	--	--	--
evm.TU.scaffold_320.628	chr03	-	60440482	60444783	3707	71.1509	2396.47	-5.0751	6.9784e-06	0.0006953	GO:0006355	regulation of transcription, DNA-templated	--	--	GO:0003700	transcription factor activity, sequence-specific DNA binding	AP2	sp|P47927|AP2_ARATH Floral homeotic protein APETALA 2 OS=Arabidopsis thaliana GN=AP2 PE=1 SV=1
evm.TU.scaffold_320.547	chr03	+	61408995	61410676	1682	1105.39	287.359	1.9427	0.00075889	0.0405	--	--	--	--	--	--	--	--
evm.TU.scaffold_320.537	chr03	-	61528594	61532133	2643	591.926	2526.31	-2.0932	9.3079e-05	0.0070247	--	--	--	--	GO:0003824	catalytic activity	PLL5	sp|Q9LQN6|P2C04_ARATH Probable protein phosphatase 2C 4 OS=Arabidopsis thaliana GN=PLL5 PE=2 SV=1
evm.TU.scaffold_320.362	chr03	-	63427388	63428908	1113	0.340326	914.348	-11.501	1.7542e-11	6.5704e-09	GO:0016998//GO:0006032	cell wall macromolecule catabolic process//chitin catabolic process	--	--	GO:0004568	chitinase activity	EP3	sp|Q9M2U5|CHI5_ARATH Endochitinase EP3 OS=Arabidopsis thaliana GN=EP3 PE=1 SV=1
evm.TU.scaffold_320.352	chr03	-	63481828	63483300	1473	1.54584	188.767	-6.952	1.3377e-05	0.0012526	GO:0006274	DNA replication termination	GO:0016021	integral component of membrane	GO:0003677	DNA binding	--	--
evm.TU.scaffold_320.231	chr03	+	64482557	64487484	3535	0.961139	264.267	-8.0008	7.254e-07	8.4808e-05	GO:0006508//GO:0006468//GO:0055114//GO:0042773	proteolysis//protein phosphorylation//oxidation-reduction process//ATP synthesis coupled electron transport	--	--	GO:0008234//GO:0016651//GO:0005515//GO:0005524//GO:0016491//GO:0004672	cysteine-type peptidase activity//oxidoreductase activity, acting on NAD(P)H//protein binding//ATP binding//oxidoreductase activity//protein kinase activity	CLV1	sp|Q9SYQ8|CLV1_ARATH Receptor protein kinase CLAVATA1 OS=Arabidopsis thaliana GN=CLV1 PE=1 SV=3
evm.TU.scaffold_320.206	chr03	+	64682090	64689994	2652	27.5898	595.54	-4.43	1.2323e-07	1.7553e-05	GO:0006508//GO:0006355	proteolysis//regulation of transcription, DNA-templated	--	--	GO:0004252	serine-type endopeptidase activity	SBT3.3	sp|Q9MAP5|SBT33_ARATH Subtilisin-like protease SBT3.3 OS=Arabidopsis thaliana GN=SBT3.3 PE=2 SV=1
evm.TU.scaffold_320.193	chr03	-	64799754	64801013	627	11.5082	107.374	-3.2052	0.00054633	0.031147	GO:0015689//GO:0055085	molybdate ion transport//transmembrane transport	GO:0016021	integral component of membrane	GO:0022857//GO:0015098	transmembrane transporter activity//molybdate ion transmembrane transporter activity	PLT5	sp|Q8VZ80|PLT5_ARATH Polyol transporter 5 OS=Arabidopsis thaliana GN=PLT5 PE=1 SV=2
evm.TU.scaffold_320.158	chr03	+	65219415	65222612	2220	255.71	4464.05	-4.1261	2.8395e-05	0.00253	--	--	--	--	--	--	AAP2	sp|Q38967|AAP2_ARATH Amino acid permease 2 OS=Arabidopsis thaliana GN=AAP2 PE=1 SV=1
evm.TU.scaffold_320.122	chr03	+	65462411	65469047	3682	1.95753	57.4633	-4.8595	0.00034134	0.021575	GO:0006468	protein phosphorylation	--	--	GO:0004672//GO:0005524//GO:0005515	protein kinase activity//ATP binding//protein binding	F8A5_15	sp|Q84MA9|Y1063_ARATH Inactive leucine-rich repeat receptor-like serine/threonine-protein kinase At1g60630 OS=Arabidopsis thaliana GN=At1g60630 PE=2 SV=1
evm.TU.scaffold_320.70	chr03	-	65922897	65929087	1302	435.14	8.35955	5.7096	0.00080725	0.04263	--	--	--	--	--	--	--	--
evm.TU.scaffold_248.411	chr04	-	1024306	1026708	1751	84.1274	0	8.6873	0.00027984	0.018558	GO:0055085	transmembrane transport	GO:0016021	integral component of membrane	--	--	NRT2.5	sp|Q9LPV5|NRT25_ARATH High affinity nitrate transporter 2.5 OS=Arabidopsis thaliana GN=NRT2.5 PE=1 SV=1
evm.TU.scaffold_248.399	chr04	+	1135052	1136171	1120	549.297	19.6883	4.8177	3.8459e-05	0.0032961	--	--	--	--	--	--	SMR6	sp|Q29Q81|SMR6_ARATH Cyclin-dependent protein kinase inhibitor SMR6 OS=Arabidopsis thaliana GN=SMR6 PE=1 SV=1
evm.TU.scaffold_248.388	chr04	+	1255552	1255953	402	0	102.116	-9.2973	4.4247e-10	1.1776e-07	--	--	--	--	--	--	H6H	sp|P24397|HY6H_HYONI Hyoscyamine 6-dioxygenase OS=Hyoscyamus niger GN=H6H PE=1 SV=1
evm.TU.scaffold_248.387	chr04	+	1256042	1271124	1792	13.477	665.077	-5.636	1.1256e-08	2.0887e-06	GO:0055114	oxidation-reduction process	--	--	GO:0016491	oxidoreductase activity	DMR6	sp|Q9FLV0|DMR6_ARATH Protein DOWNY MILDEW RESISTANCE 6 OS=Arabidopsis thaliana GN=DMR6 PE=1 SV=1
evm.TU.scaffold_248.383	chr04	-	1301933	1305857	3069	167	784.233	-2.2325	0.00051434	0.02998	--	--	--	--	GO:0005515	protein binding	T23K23_25	sp|Q9C9V6|Y1790_ARATH BTB/POZ domain-containing protein At1g67900 OS=Arabidopsis thaliana GN=At1g67900 PE=1 SV=1
evm.TU.scaffold_248.184	chr04	+	3513756	3519165	2444	0.961139	102.781	-6.6466	9.3966e-05	0.0070653	--	--	GO:0016020	membrane	GO:0016757	transferase activity, transferring glycosyl groups	--	--
evm.TU.scaffold_248.147	chr04	-	3948076	3952590	1182	0.340326	71.2133	-7.8205	1.962e-07	2.6995e-05	--	--	GO:0016020//GO:0016021	membrane//integral component of membrane	--	--	UMAMIT24	sp|Q4PT23|WTR6_ARATH WAT1-related protein At1g25270 OS=Arabidopsis thaliana GN=At1g25270 PE=2 SV=1
evm.TU.scaffold_384.333	chr04	-	6230290	6239932	2395	0	151.888	-9.8711	5.2793e-10	1.369e-07	GO:0008272	sulfate transport	GO:0016021	integral component of membrane	GO:0015116	sulfate transmembrane transporter activity	SULTR2;1	sp|O04722|SUT21_ARATH Sulfate transporter 2.1 OS=Arabidopsis thaliana GN=SULTR2;1 PE=2 SV=1
evm.TU.scaffold_384.314	chr04	+	6516778	6518268	1193	9109.86	20570.8	-1.175	0.00011339	0.0082798	--	--	--	--	GO:0005515//GO:0016787//GO:0003676//GO:0046872	protein binding//hydrolase activity//nucleic acid binding//metal ion binding	PLAT1	sp|O65660|PLAT1_ARATH PLAT domain-containing protein 1 OS=Arabidopsis thaliana GN=PLAT1 PE=1 SV=1
evm.TU.scaffold_384.254	chr04	+	7285176	7287048	1873	11.0553	170.766	-3.9584	0.00024534	0.016652	GO:0006396//GO:0009312//GO:0009877	RNA processing//oligosaccharide biosynthetic process//nodulation	--	--	GO:0016758//GO:0005543	transferase activity, transferring hexosyl groups//phospholipid binding	T5J17_250	sp|Q8L936|CAP16_ARATH Putative clathrin assembly protein At4g40080 OS=Arabidopsis thaliana GN=At4g40080 PE=2 SV=2
evm.TU.scaffold_48.212	chr04	+	12037150	12037815	666	0	35.5336	-21.123	6.561e-08	1.0287e-05	--	--	--	--	--	--	--	--
Novelgene0225	chr04	+	12679160	12680150	991	1601.48	3716.18	-1.2144	0.00043147	0.026051	--	--	--	--	--	--	--	--
evm.TU.scaffold_48.52	chr04	-	16602193	16605048	579	0.720854	133.259	-7.4555	0.00095347	0.048946	--	--	--	--	--	--	--	--
evm.TU.scaffold_48.31	chr04	+	17510463	17517423	783	0.649494	42.4054	-6.0973	0.00041935	0.025471	--	--	--	--	--	--	D27	sp|C7AU21|D27_ORYSJ Beta-carotene isomerase D27, chloroplastic OS=Oryza sativa subsp. japonica GN=D27 PE=1 SV=1
evm.TU.scaffold_386.56	chr04	+	20673396	20676396	2012	0.789738	207.942	-7.9825	4.243e-06	0.00043786	GO:0034508	centromere complex assembly	GO:0000776	kinetochore	GO:0043130	ubiquitin binding	TPRP-F1	sp|Q00451|PRF1_SOLLC 36.4 kDa proline-rich protein OS=Solanum lycopersicum GN=TPRP-F1 PE=2 SV=1
evm.TU.scaffold_386.192	chr04	+	25655132	25655776	645	0.240285	56.4263	-7.482	4.0707e-05	0.0034306	--	--	GO:0016021	integral component of membrane	--	--	--	--
evm.TU.scaffold_340.5	chr04	-	27674099	27677496	2194	2071.19	99.0674	4.384	7.9356e-06	0.00078679	GO:0006508//GO:0006810//GO:0055085//GO:0030436	proteolysis//transport//transmembrane transport//asexual sporulation	GO:0016021//GO:0016020	integral component of membrane//membrane	GO:0022857//GO:0005215//GO:0004190	transmembrane transporter activity//transporter activity//aspartic-type endopeptidase activity	PHT1-5	sp|Q8GYF4|PHT15_ARATH Probable inorganic phosphate transporter 1-5 OS=Arabidopsis thaliana GN=PHT1-5 PE=2 SV=2
evm.TU.scaffold_5.1954	chr04	+	31459697	31464121	2363	11.5827	89.9461	-2.9603	5.5771e-05	0.0044942	GO:0055114//GO:0006355//GO:0016226	oxidation-reduction process//regulation of transcription, DNA-templated//iron-sulfur cluster assembly	GO:0016021	integral component of membrane	GO:0004096//GO:0003677//GO:0020037//GO:0008199	catalase activity//DNA binding//heme binding//ferric iron binding	CDF3	sp|Q8LFV3|CDF3_ARATH Cyclic dof factor 3 OS=Arabidopsis thaliana GN=CDF3 PE=1 SV=2
evm.TU.scaffold_5.1882	chr04	-	32264815	32266703	1650	0	1039.96	-12.649	2.6496e-17	2.6796e-14	GO:0055114	oxidation-reduction process	--	--	GO:0016491//GO:0005507	oxidoreductase activity//copper ion binding	Bp10	sp|Q00624|ASOL_BRANA L-ascorbate oxidase homolog OS=Brassica napus GN=Bp10 PE=2 SV=1
evm.TU.scaffold_5.1848	chr04	-	32653828	32655330	1284	188.445	799.033	-2.0833	0.0006749	0.036794	GO:0045444//GO:0006355//GO:0000160//GO:0019069	fat cell differentiation//regulation of transcription, DNA-templated//phosphorelay signal transduction system//viral capsid assembly	GO:0016021	integral component of membrane	GO:0003677	DNA binding	BRG1	sp|Q9FHE4|BRG1_ARATH BOI-related E3 ubiquitin-protein ligase 1 OS=Arabidopsis thaliana GN=BRG1 PE=1 SV=1
evm.TU.scaffold_5.1734	chr04	+	33878976	33884190	4256	1680.22	82.9355	4.3395	0.00026266	0.017533	GO:0019064//GO:0006606	fusion of virus membrane with host plasma membrane//protein import into nucleus	GO:0019031	viral envelope	GO:0008134//GO:0042803	transcription factor binding//protein homodimerization activity	FPP7	sp|Q9SLN1|FPP7_ARATH Filament-like plant protein 7 OS=Arabidopsis thaliana GN=FPP7 PE=3 SV=2
evm.TU.scaffold_5.1674	chr04	-	34551952	34555033	1717	0	45.9858	-8.1523	8.0511e-05	0.0061917	GO:0006364//GO:0009405	rRNA processing//pathogenesis	GO:0032040//GO:0019028	small-subunit processome//viral capsid	GO:0003676	nucleic acid binding	LARP6C	sp|Q9LHL3|LRP6C_ARATH La-related protein 6C OS=Arabidopsis thaliana GN=LARP6C PE=3 SV=1
evm.TU.scaffold_5.1534	chr04	-	36006349	36009059	2322	30.4594	216.753	-2.8218	0.00036814	0.022911	--	--	--	--	--	--	--	--
evm.TU.scaffold_5.1432	chr04	-	37013543	37018107	1684	0	283.82	-10.776	6.0457e-13	2.9824e-10	GO:0006508	proteolysis	--	--	GO:0004185	serine-type carboxypeptidase activity	SCPL31	sp|O04084|SCP31_ARATH Serine carboxypeptidase-like 31 OS=Arabidopsis thaliana GN=SCPL31 PE=2 SV=2
evm.TU.scaffold_5.1274	chr04	+	38648970	38653553	1206	0.618336	63.7122	-6.7204	0.00058039	0.032608	GO:0006541//GO:0009236//GO:0019281	glutamine metabolic process//cobalamin biosynthetic process//L-methionine biosynthetic process from homoserine via O-succinyl-L-homoserine and cystathionine	GO:0005737	cytoplasm	GO:0008899//GO:0016787//GO:0003824	homoserine O-succinyltransferase activity//hydrolase activity//catalytic activity	GGP5	sp|O82225|GGP5_ARATH Gamma-glutamyl peptidase 5 OS=Arabidopsis thaliana GN=GGP5 PE=2 SV=1
evm.TU.scaffold_5.1084	chr04	+	40543854	40546664	1965	873.49	44.0993	4.3036	3.7256e-07	4.7392e-05	GO:0006355	regulation of transcription, DNA-templated	--	--	GO:0003700//GO:0043565	transcription factor activity, sequence-specific DNA binding//sequence-specific DNA binding	WRKY28	sp|Q8VWJ2|WRK28_ARATH Probable WRKY transcription factor 28 OS=Arabidopsis thaliana GN=WRKY28 PE=2 SV=1
evm.TU.scaffold_5.1068	chr04	+	40667894	40669640	1747	17.275	561.022	-5.0129	3.8981e-05	0.0033127	GO:0043631	RNA polyadenylation	--	--	GO:0003723	RNA binding	--	--
evm.TU.scaffold_5.954	chr04	+	42099906	42104850	2648	48.19	208.547	-2.114	0.00018316	0.012601	GO:0071805	potassium ion transmembrane transport	GO:0016020	membrane	GO:0015079	potassium ion transmembrane transporter activity	HAK17	sp|Q67UC7|HAK17_ORYSJ Probable potassium transporter 17 OS=Oryza sativa subsp. japonica GN=HAK17 PE=2 SV=2
Novelgene0947	chr04	-	42928570	42933444	1572	3024.81	13400.4	-2.1473	8.2587e-05	0.0063034	GO:0000105//GO:0055114//GO:0008033//GO:0009228//GO:0006537	histidine biosynthetic process//oxidation-reduction process//tRNA processing//thiamine biosynthetic process//glutamate biosynthetic process	GO:0005737	cytoplasm	GO:0016638//GO:0015930//GO:0003824//GO:0016491//GO:0004789//GO:0050660//GO:0018580//GO:0016627//GO:0017150	oxidoreductase activity, acting on the CH-NH2 group of donors//glutamate synthase activity//catalytic activity//oxidoreductase activity//thiamine-phosphate diphosphorylase activity//flavin adenine dinucleotide binding//nitronate monooxygenase activity//oxidoreductase activity, acting on the CH-CH group of donors//tRNA dihydrouridine synthase activity	GLO5	sp|O49506|GLO5_ARATH Peroxisomal (S)-2-hydroxy-acid oxidase GLO5 OS=Arabidopsis thaliana GN=GLO5 PE=1 SV=1
evm.TU.scaffold_5.805	chr04	+	43719015	43721750	2202	0	471.99	-11.508	1.1173e-11	4.5197e-09	GO:0055114	oxidation-reduction process	--	--	GO:0005506//GO:0020037//GO:0016705	iron ion binding//heme binding//oxidoreductase activity, acting on paired donors, with incorporation or reduction of molecular oxygen	CYP78A5	sp|Q9LMX7|C78A5_ARATH Cytochrome P450 78A5 OS=Arabidopsis thaliana GN=CYP78A5 PE=2 SV=1
evm.TU.scaffold_5.427	chr04	-	47198695	47200425	1520	0	47.9622	-8.2114	3.3601e-05	0.002942	GO:0007186//GO:0008152	G-protein coupled receptor signaling pathway//metabolic process	GO:0016021	integral component of membrane	GO:0008168//GO:0004930	methyltransferase activity//G-protein coupled receptor activity	--	--
evm.TU.scaffold_5.416	chr04	-	47271525	47275027	2367	139.334	7.50511	4.1811	0.00082603	0.043283	GO:0005975	carbohydrate metabolic process	--	--	GO:0004553	hydrolase activity, hydrolyzing O-glycosyl compounds	Acel_0614	sp|P54583|GUN1_ACIC1 Endoglucanase E1 OS=Acidothermus cellulolyticus (strain ATCC 43068 / 11B) GN=Acel_0614 PE=1 SV=1
evm.TU.scaffold_5.398	chr04	-	47385516	47386436	921	0	114.841	-9.4687	0.00078372	0.041496	--	--	--	--	--	--	--	--
evm.TU.scaffold_5.147	chr04	-	49686854	49691052	2271	0	679.428	-12.035	1.1523e-15	8.2943e-13	GO:0006355	regulation of transcription, DNA-templated	--	--	GO:0003700	transcription factor activity, sequence-specific DNA binding	--	--
evm.TU.scaffold_5.109	chr04	-	50077945	50079310	1048	169.861	0	9.7005	1.0049e-05	0.00098184	--	--	--	--	--	--	--	--
evm.TU.scaffold_394.538	chr04	-	51372325	51375079	2755	1.78203	105.631	-5.8501	0.00077183	0.041082	GO:0055114	oxidation-reduction process	--	--	GO:0020037//GO:0016705//GO:0005506	heme binding//oxidoreductase activity, acting on paired donors, with incorporation or reduction of molecular oxygen//iron ion binding	CYP86A22	sp|B3RFJ6|86A22_PETHY Cytochrome P450 86A22 OS=Petunia hybrida GN=CYP86A22 PE=1 SV=1
evm.TU.scaffold_394.520	chr04	+	51574606	51578187	2430	1.44171	218.697	-7.1004	6.7749e-12	2.9155e-09	GO:0005975	carbohydrate metabolic process	--	--	GO:0004650	polygalacturonase activity	--	sp|A7PZL3|PGLR_VITVI Probable polygalacturonase OS=Vitis vinifera GN=GSVIVT00026920001 PE=1 SV=1
evm.TU.scaffold_394.415	chr04	-	52467953	52468603	329	0	171.984	-10.054	4.1818e-09	8.2117e-07	--	--	GO:0005739	mitochondrion	--	--	--	--
evm.TU.scaffold_394.367	chr04	-	52845212	52846771	1061	6.56878	83.0636	-3.6722	3.2682e-09	6.8146e-07	--	--	--	--	GO:0003676//GO:0008270	nucleic acid binding//zinc ion binding	K11J9_15	sp|Q9FKF9|M5162_ARATH Probable transcription factor At5g61620 OS=Arabidopsis thaliana GN=At5g61620 PE=3 SV=1
evm.TU.scaffold_394.325	chr04	+	53204382	53205543	1031	0	135.516	-9.7077	0.0002692	0.017911	--	--	GO:0005944	phosphatidylinositol 3-kinase complex, class IB	GO:0046935	1-phosphatidylinositol-3-kinase regulator activity	--	--
evm.TU.scaffold_394.253	chr04	+	53824195	53825428	1234	0	59.128	-8.512	8.4542e-08	1.2761e-05	--	--	--	--	--	--	OFP8	sp|Q3E9B4|OFP8_ARATH Transcription repressor OFP8 OS=Arabidopsis thaliana GN=OFP8 PE=2 SV=1
evm.TU.scaffold_394.128	chr04	-	54846317	54850147	1715	6483.02	2867.14	1.1769	0.00060692	0.033817	GO:0006979//GO:0055114	response to oxidative stress//oxidation-reduction process	--	--	GO:0016209//GO:0016491//GO:0004602	antioxidant activity//oxidoreductase activity//glutathione peroxidase activity	CSA	sp|Q06652|GPX4_CITSI Probable phospholipid hydroperoxide glutathione peroxidase OS=Citrus sinensis GN=CSA PE=1 SV=1
evm.TU.scaffold_35.76	chr05	-	881335	885208	2525	0.240285	225.701	-9.4823	1.9382e-08	3.4388e-06	--	--	GO:0016020	membrane	GO:0016887//GO:0005525//GO:0003924//GO:0005524	ATPase activity//GTP binding//GTPase activity//ATP binding	ABCG14	sp|Q9C6W5|AB14G_ARATH ABC transporter G family member 14 OS=Arabidopsis thaliana GN=ABCG14 PE=2 SV=1
evm.TU.scaffold_35.262	chr05	+	2829652	2836515	2888	0	18.7231	-6.8562	0.00037967	0.023536	GO:0006355//GO:0015986	regulation of transcription, DNA-templated//ATP synthesis coupled proton transport	GO:0016021	integral component of membrane	GO:0046933//GO:0003700	proton-transporting ATP synthase activity, rotational mechanism//transcription factor activity, sequence-specific DNA binding	PHO1-H1	sp|Q93ZF5|PHO11_ARATH Phosphate transporter PHO1 homolog 1 OS=Arabidopsis thaliana GN=PHO1-H1 PE=2 SV=1
evm.TU.scaffold_35.622	chr05	+	7447291	7449796	1113	0	26.2791	-7.3445	3.0073e-05	0.0026562	GO:0030001//GO:0055085//GO:0006298	metal ion transport//transmembrane transport//mismatch repair	GO:0016020	membrane	GO:0005524//GO:0046873	ATP binding//metal ion transmembrane transporter activity	ZIP6	sp|O64738|ZIP6_ARATH Zinc transporter 6, chloroplastic OS=Arabidopsis thaliana GN=ZIP6 PE=3 SV=1
evm.TU.scaffold_35.651	chr05	-	7819616	7826889	4081	1011.66	5505.3	-2.4445	7.316e-14	3.894e-11	--	--	--	--	GO:0005524	ATP binding	SMXL7	sp|O80875|SMXL7_ARATH Protein SMAX1-LIKE 7 OS=Arabidopsis thaliana GN=SMXL7 PE=1 SV=1
evm.TU.scaffold_35.747	chr05	-	9303716	9307023	1386	0	130.698	-9.6554	4.0798e-06	0.00042317	GO:0006412//GO:0003333	translation//amino acid transmembrane transport	GO:0005840	ribosome	GO:0003735//GO:0046872//GO:0000166	structural constituent of ribosome//metal ion binding//nucleotide binding	AAP7	sp|Q9FF99|AAP7_ARATH Probable amino acid permease 7 OS=Arabidopsis thaliana GN=AAP7 PE=2 SV=1
evm.TU.scaffold_35.1130	chr05	-	15647126	15649548	1425	27	241.424	-3.1664	1.573e-06	0.00017198	GO:0046008//GO:0055114	regulation of female receptivity, post-mating//oxidation-reduction process	GO:0005576	extracellular region	GO:0005179//GO:0020037//GO:0016705//GO:0005506	hormone activity//heme binding//oxidoreductase activity, acting on paired donors, with incorporation or reduction of molecular oxygen//iron ion binding	CYP725A2	sp|Q8W4T9|T13H_TAXCU Taxane 13-alpha-hydroxylase OS=Taxus cuspidata GN=CYP725A2 PE=1 SV=1
evm.TU.scaffold_172.68	chr05	-	27342706	27343780	1075	13.8509	1009.29	-6.201	1.9663e-09	4.3229e-07	GO:0007165//GO:0005975	signal transduction//carbohydrate metabolic process	GO:0005578	proteinaceous extracellular matrix	GO:0005515//GO:0004553//GO:0005509	protein binding//hydrolase activity, hydrolyzing O-glycosyl compounds//calcium ion binding	CML1	sp|Q9ZQE6|CML1_ARATH Calmodulin-like protein 1 OS=Arabidopsis thaliana GN=CML1 PE=2 SV=1
evm.TU.scaffold_461.1011	chr05	-	34479787	34481910	1400	0	47.337	-8.1912	6.0428e-07	7.3627e-05	GO:0006073//GO:0005975	cellular glucan metabolic process//carbohydrate metabolic process	GO:0048046//GO:0005618	apoplast//cell wall	GO:0016762//GO:0004553	xyloglucan:xyloglucosyl transferase activity//hydrolase activity, hydrolyzing O-glycosyl compounds	XTH6	sp|Q8LF99|XTH6_ARATH Probable xyloglucan endotransglucosylase/hydrolase protein 6 OS=Arabidopsis thaliana GN=XTH6 PE=2 SV=2
evm.TU.scaffold_461.951	chr05	+	35596668	35603318	2948	45.0714	4720.75	-6.7096	2.4945e-08	4.3648e-06	GO:0006810//GO:0055085	transport//transmembrane transport	GO:0016020//GO:0016021	membrane//integral component of membrane	GO:0005215	transporter activity	NPF7.3	sp|Q9LQL2|PTR14_ARATH Protein NRT1/ PTR FAMILY 7.3 OS=Arabidopsis thaliana GN=NPF7.3 PE=1 SV=2
evm.TU.scaffold_461.639	chr05	+	39805258	39807133	1719	5.01148	161.901	-5.0141	4.4181e-06	0.00045131	--	--	--	--	GO:0005515	protein binding	MXI22_17	sp|Q9FK27|FB342_ARATH F-box protein At5g50450 OS=Arabidopsis thaliana GN=At5g50450 PE=2 SV=1
evm.TU.scaffold_461.562	chr05	-	40531707	40532763	615	77.4318	851.462	-3.4598	6.4594e-05	0.0050443	GO:0010167//GO:0015706	response to nitrate//nitrate transport	--	--	--	--	NRT3.1	sp|Q9FGS5|NRT31_ARATH High-affinity nitrate transporter 3.1 OS=Arabidopsis thaliana GN=NRT3.1 PE=1 SV=1
evm.TU.scaffold_461.545_evm.TU.scaffold_461.546	chr05	-	40672609	40676361	2607	226.557	2237.9	-3.3029	8.0718e-10	1.967e-07	GO:0055114	oxidation-reduction process	--	--	GO:0016491	oxidoreductase activity	FRO8	sp|Q8VY13|FRO8_ARATH Ferric reduction oxidase 8, mitochondrial OS=Arabidopsis thaliana GN=FRO8 PE=1 SV=1
evm.TU.scaffold_461.329	chr05	-	42872845	42873777	676	0	249.873	-10.592	7.8623e-14	4.0775e-11	--	--	--	--	--	--	--	--
evm.TU.scaffold_461.303	chr05	+	43111376	43112789	1282	0	310.733	-10.905	2.4683e-10	7.1319e-08	--	--	--	--	--	--	DCTPP1	sp|Q32KY6|DCTP1_BOVIN dCTP pyrophosphatase 1 OS=Bos taurus GN=DCTPP1 PE=2 SV=1
evm.TU.scaffold_461.88	chr05	+	45264072	45268805	2153	0	733.987	-12.146	5.8936e-12	2.5914e-09	GO:0030036//GO:0006810	actin cytoskeleton organization//transport	GO:0030054//GO:0016020	cell junction//membrane	GO:0005215//GO:0003779	transporter activity//actin binding	NPF6.2	sp|Q9SZY4|PTR27_ARATH Protein NRT1/ PTR FAMILY 6.2 OS=Arabidopsis thaliana GN=NPF6.2 PE=1 SV=1
evm.TU.scaffold_28.46	chr05	+	46599720	46600409	258	3.95928	88.0362	-4.5082	0.00011218	0.008221	--	--	--	--	--	--	--	--
evm.TU.scaffold_28.179	chr05	+	47635138	47635644	507	4.25947	3058.88	-9.4992	2.669e-19	3.374e-16	--	--	--	--	--	--	--	--
Novelgene0971	chr05	-	47657893	47660471	1472	1096.35	10839.8	-3.3056	5.869e-06	0.00059058	--	--	GO:0016020//GO:0016021	membrane//integral component of membrane	--	--	UMAMIT34	sp|Q9M0B8|WTR37_ARATH WAT1-related protein At4g30420 OS=Arabidopsis thaliana GN=At4g30420 PE=3 SV=1
evm.TU.scaffold_28.192	chr05	-	47757699	47764252	2576	108.074	320.784	-1.5673	4.4922e-05	0.0037545	--	--	--	--	GO:0008270//GO:0046872//GO:0005515	zinc ion binding//metal ion binding//protein binding	XBOS32	sp|Q6KAE5|XB32_ORYSJ Probable E3 ubiquitin-protein ligase XBOS32 OS=Oryza sativa subsp. japonica GN=XBOS32 PE=2 SV=2
evm.TU.scaffold_28.294	chr05	+	48937458	48950846	3701	41.9009	140.54	-1.7434	0.00043321	0.026066	--	--	--	--	GO:0046872//GO:0000166	metal ion binding//nucleotide binding	HMA4	sp|O64474|HMA4_ARATH Putative cadmium/zinc-transporting ATPase HMA4 OS=Arabidopsis thaliana GN=HMA4 PE=1 SV=2
evm.TU.scaffold_28.297	chr05	+	48967581	48970777	678	1.78613	81.0911	-5.5075	0.00011117	0.0081768	GO:0030001//GO:0000398	metal ion transport//mRNA splicing, via spliceosome	--	--	GO:0046872	metal ion binding	HMA2	sp|Q9SZW4|HMA2_ARATH Cadmium/zinc-transporting ATPase HMA2 OS=Arabidopsis thaliana GN=HMA2 PE=2 SV=1
evm.TU.scaffold_28.339	chr05	+	49417411	49418268	611	650.003	141.848	2.1909	1.833e-05	0.0016551	GO:0051016	barbed-end actin filament capping	GO:0030479	actin cortical patch	--	--	--	--
evm.TU.scaffold_28.374	chr05	+	49738992	49740131	1140	542.683	45.0173	3.5846	2.2048e-05	0.001982	GO:0006269//GO:0006073	DNA replication, synthesis of RNA primer//cellular glucan metabolic process	GO:0005618//GO:0048046	cell wall//apoplast	GO:0016762//GO:0003896	xyloglucan:xyloglucosyl transferase activity//DNA primase activity	--	--
evm.TU.scaffold_28.556	chr05	+	51280178	51281713	1134	632.104	64.2887	3.297	0.00024711	0.016716	GO:0006869//GO:0042157	lipid transport//lipoprotein metabolic process	GO:0005576	extracellular region	GO:0008289	lipid binding	--	sp|P13940|LEA29_GOSHI Late embryogenesis abundant protein D-29 OS=Gossypium hirsutum PE=3 SV=1
evm.TU.scaffold_28.602	chr05	+	51737816	51740224	1646	607.493	28.456	4.4158	6.9593e-07	8.2315e-05	--	--	GO:0005576	extracellular region	GO:0005179	hormone activity	MYB78	sp|Q9FGY3|MYB78_ARATH Transcription factor MYB78 OS=Arabidopsis thaliana GN=MYB78 PE=2 SV=1
evm.TU.scaffold_28.710	chr05	+	52634392	52635409	839	21.2988	2387.87	-6.8224	1.3353e-25	4.5012e-22	GO:0006952//GO:0009607//GO:0016070	defense response//response to biotic stimulus//RNA metabolic process	GO:0005739	mitochondrion	GO:0003954//GO:0008137	NADH dehydrogenase activity//NADH dehydrogenase (ubiquinone) activity	N13	sp|P93330|NOD13_MEDTR Nodulin-13 OS=Medicago truncatula GN=N13 PE=1 SV=1
evm.TU.scaffold_28.754	chr05	-	52949047	52950101	864	450177	3.5383e+06	-2.9745	0.00012605	0.0090086	GO:0006950	response to stress	--	--	--	--	LEA5	sp|Q39644|LEA5_CITSI Late embryogenesis abundant protein Lea5 OS=Citrus sinensis GN=LEA5 PE=2 SV=1
evm.TU.scaffold_28.796	chr05	-	53271610	53273698	1353	0.549453	32.6219	-5.8443	0.00033475	0.021337	GO:0055114	oxidation-reduction process	--	--	GO:0016491	oxidoreductase activity	SRG1	sp|Q39224|SRG1_ARATH Protein SRG1 OS=Arabidopsis thaliana GN=SRG1 PE=2 SV=1
evm.TU.scaffold_28.878	chr05	+	53870983	53878498	4999	4279.05	1728.72	1.3073	2.3269e-05	0.0020825	--	--	--	--	--	--	MED33A	sp|Q9LUG9|MD33A_ARATH Mediator of RNA polymerase II transcription subunit 33A OS=Arabidopsis thaliana GN=MED33A PE=1 SV=1
evm.TU.scaffold_28.945	chr05	-	54363440	54366370	1910	40.479	659.289	-4.0225	6.919e-05	0.0053824	--	--	--	--	GO:0005515//GO:0005543	protein binding//phospholipid binding	GLYI-11	sp|Q948T6|LGUL_ORYSJ Lactoylglutathione lyase OS=Oryza sativa subsp. japonica GN=GLYI-11 PE=1 SV=2
evm.TU.scaffold_28.1026	chr05	+	54995336	54995974	639	0	38.5775	-7.8909	1.4551e-05	0.00135	GO:0006744//GO:0055114	ubiquinone biosynthetic process//oxidation-reduction process	--	--	--	--	--	--
evm.TU.scaffold_28.1096	chr05	-	55643281	55647918	2266	60.6929	6050.95	-6.6393	6.7487e-13	3.25e-10	GO:0007186//GO:0006810	G-protein coupled receptor signaling pathway//transport	GO:0016021//GO:0016020	integral component of membrane//membrane	GO:0005215//GO:0004930	transporter activity//G-protein coupled receptor activity	NPF4.3	sp|Q93VV5|PTR16_ARATH Protein NRT1/ PTR FAMILY 4.3 OS=Arabidopsis thaliana GN=NPF4.3 PE=2 SV=1
evm.TU.scaffold_145.32	chr06	-	489596	491374	1544	0	47.6662	-8.1973	0.00033842	0.021457	GO:0055114	oxidation-reduction process	--	--	GO:0020037//GO:0008270//GO:0016705//GO:0005506	heme binding//zinc ion binding//oxidoreductase activity, acting on paired donors, with incorporation or reduction of molecular oxygen//iron ion binding	CYP76A2	sp|P37122|C76A2_SOLME Cytochrome P450 76A2 OS=Solanum melongena GN=CYP76A2 PE=2 SV=1
evm.TU.scaffold_264.241	chr06	+	3301194	3305375	3698	23.1458	142.1	-2.6174	6.3671e-11	2.0596e-08	--	--	--	--	--	--	T6A23_9	sp|Q9ZVJ2|AMERL_ARATH Uncharacterized protein At2g38710 OS=Arabidopsis thaliana GN=At2g38710 PE=2 SV=1
evm.TU.scaffold_375.99	chr06	-	4501281	4508525	1764	148.913	493.047	-1.725	0.00030851	0.02	GO:0006468//GO:0008152	protein phosphorylation//metabolic process	--	--	GO:0016817//GO:0016597//GO:0004672//GO:0005524	hydrolase activity, acting on acid anhydrides//amino acid binding//protein kinase activity//ATP binding	STY46	sp|F4JTP5|STY46_ARATH Serine/threonine-protein kinase STY46 OS=Arabidopsis thaliana GN=STY46 PE=1 SV=1
evm.TU.scaffold_375.224	chr06	+	5557434	5560612	1701	0.680652	148.724	-7.9042	2.4902e-07	3.3136e-05	GO:0015672//GO:0006508	monovalent inorganic cation transport//proteolysis	GO:0016020	membrane	GO:0005261//GO:0004185	cation channel activity//serine-type carboxypeptidase activity	SCPL33	sp|Q9LSM9|SCP33_ARATH Serine carboxypeptidase-like 33 OS=Arabidopsis thaliana GN=SCPL33 PE=2 SV=2
evm.TU.scaffold_375.230	chr06	+	5605264	5609077	2362	28.4657	0	7.1248	5.1813e-05	0.0041919	GO:0008152	metabolic process	--	--	GO:0016624	oxidoreductase activity, acting on the aldehyde or oxo group of donors, disulfide as acceptor	--	sp|Q43848|TKTC_SOLTU Transketolase, chloroplastic OS=Solanum tuberosum PE=2 SV=1
evm.TU.scaffold_375.246	chr06	-	5706257	5707245	989	0	44.9799	-8.113	3.586e-05	0.0031263	GO:0006355	regulation of transcription, DNA-templated	GO:0005634	nucleus	GO:0003677	DNA binding	--	sp|C0HJG8|BSP_BOSSE Basic secretory protease (Fragments) OS=Boswellia serrata PE=1 SV=1
evm.TU.scaffold_375.457	chr06	-	7595360	7599797	1648	225.719	52.4461	2.0936	6.2791e-05	0.0049416	--	--	--	--	--	--	rsc5	sp|Q55CU8|RSC5_DICDI Random slug protein 5 OS=Dictyostelium discoideum GN=rsc5 PE=2 SV=1
evm.TU.scaffold_375.480	chr06	-	7783782	7785222	1441	1.06118	172.708	-7.2925	3.053e-07	4.0098e-05	GO:0008654	phospholipid biosynthetic process	GO:0005886	plasma membrane	GO:0043772	acyl-phosphate glycerol-3-phosphate acyltransferase activity	--	--
evm.TU.scaffold_375.549	chr06	-	8495691	8498248	1887	0.340326	59.0136	-7.5484	1.3506e-06	0.00014928	GO:0005975	carbohydrate metabolic process	--	--	GO:0004560	alpha-L-fucosidase activity	FUC1	sp|Q8GW72|FUCO1_ARATH Alpha-L-fucosidase 1 OS=Arabidopsis thaliana GN=FUC1 PE=1 SV=2
evm.TU.scaffold_375.720	chr06	+	10484509	10486246	1053	0	59.4507	-8.5225	4.7238e-07	5.9344e-05	GO:0006355	regulation of transcription, DNA-templated	--	--	GO:0043565//GO:0003700	sequence-specific DNA binding//transcription factor activity, sequence-specific DNA binding	WRKY27	sp|Q9FLX8|WRK27_ARATH Probable WRKY transcription factor 27 OS=Arabidopsis thaliana GN=WRKY27 PE=2 SV=1
evm.TU.scaffold_375.744	chr06	-	10723781	10728490	807	0	448.935	-11.436	4.3858e-14	2.4641e-11	GO:0005975	carbohydrate metabolic process	--	--	GO:0004553	hydrolase activity, hydrolyzing O-glycosyl compounds	CHIB1	sp|P19172|CHIA_ARATH Acidic endochitinase OS=Arabidopsis thaliana GN=CHIB1 PE=2 SV=2
evm.TU.scaffold_375.761	chr06	-	10992088	10994221	1852	3.77729	615.24	-7.3341	4.2754e-06	0.00043896	GO:0006310	DNA recombination	--	--	GO:0003677//GO:0000150	DNA binding//recombinase activity	--	--
evm.TU.scaffold_417.82	chr06	+	11589787	11591531	707	0	107.328	-9.3747	2.5748e-09	5.482e-07	--	--	--	--	--	--	--	--
evm.TU.scaffold_263.28	chr06	+	12760112	12760992	881	4.90896	432.38	-6.472	1.0232e-08	1.9341e-06	--	--	--	--	--	--	--	--
evm.TU.scaffold_263.58	chr06	-	13182827	13187684	2077	11.3818	192.888	-4.0907	1.1095e-05	0.0010686	GO:0006629	lipid metabolic process	--	--	--	--	PLP6	sp|O80959|PLP6_ARATH Patatin-like protein 6 OS=Arabidopsis thaliana GN=PLP6 PE=2 SV=1
evm.TU.scaffold_263.59	chr06	-	13187780	13188497	384	0	28.3849	-7.4506	0.00030147	0.019606	--	--	--	--	--	--	--	--
evm.TU.scaffold_263.69	chr06	-	13326588	13330252	1662	2687.43	215.366	3.6419	0.00071368	0.038548	GO:0006810//GO:0006355	transport//regulation of transcription, DNA-templated	GO:0005886	plasma membrane	GO:0008270//GO:0043565//GO:0004252//GO:0003700	zinc ion binding//sequence-specific DNA binding//serine-type endopeptidase activity//transcription factor activity, sequence-specific DNA binding	GATA8	sp|Q9SV30|GATA8_ARATH GATA transcription factor 8 OS=Arabidopsis thaliana GN=GATA8 PE=2 SV=1
evm.TU.scaffold_263.80	chr06	+	13455577	13461267	2755	2801.67	101.807	4.7804	0.00081559	0.042847	--	--	--	--	--	--	PAL2	sp|Q9SMK9|PAL2_CICAR Phenylalanine ammonia-lyase 2 OS=Cicer arietinum GN=PAL2 PE=2 SV=1
Novelgene0421	chr06	+	13782110	13806469	1074	681.011	3857.54	-2.502	0.00032267	0.020693	--	--	--	--	GO:0030246	carbohydrate binding	--	sp|Q39529|LEC2_CLAKE Agglutinin-2 OS=Cladrastis kentukea PE=1 SV=1
evm.TU.scaffold_263.134	chr06	-	14239102	14242782	1974	0	443.012	-11.418	2.0847e-16	1.6866e-13	GO:0051726//GO:0006006	regulation of cell cycle//glucose metabolic process	GO:0005737	cytoplasm	GO:0008772//GO:0016791	[isocitrate dehydrogenase (NADP+)] kinase activity//phosphatase activity	--	--
evm.TU.scaffold_263.140	chr06	-	14295946	14298866	1104	0	47.6152	-8.1989	1.1813e-05	0.001127	GO:0043039	tRNA aminoacylation	GO:0016020	membrane	GO:0005524//GO:0016876	ATP binding//ligase activity, forming aminoacyl-tRNA and related compounds	ABCG21	sp|Q7XA72|AB21G_ARATH ABC transporter G family member 21 OS=Arabidopsis thaliana GN=ABCG21 PE=2 SV=2
evm.TU.scaffold_263.153	chr06	+	14510162	14513069	1266	1.70163	51.4108	-4.9799	0.00096081	0.049198	GO:0006367	transcription initiation from RNA polymerase II promoter	GO:0005672	transcription factor TFIIA complex	GO:0046983	protein dimerization activity	BHLH30	sp|Q9S7Y1|BH030_ARATH Transcription factor bHLH30 OS=Arabidopsis thaliana GN=BHLH30 PE=1 SV=1
Novelgene0426	chr06	+	14573325	14576889	3422	16.5646	317.915	-4.272	5.8162e-07	7.1296e-05	--	--	--	--	GO:0005515	protein binding	RLP12	sp|Q9C9H7|RLP12_ARATH Receptor-like protein 12 OS=Arabidopsis thaliana GN=RLP12 PE=2 SV=2
evm.TU.scaffold_263.251	chr06	-	16077701	16078797	1097	1.54584	888.702	-9.1883	1.2479e-09	2.962e-07	GO:0006355	regulation of transcription, DNA-templated	--	--	GO:0003677//GO:0003713	DNA binding//transcription coactivator activity	--	--
evm.TU.scaffold_263.252	chr06	-	16084612	16085745	1134	7.00673	1934.09	-8.1082	7.1534e-10	1.7862e-07	--	--	--	--	--	--	--	--
evm.TU.scaffold_46.92	chr06	-	17737149	17741077	1624	0	394.448	-11.25	2.2783e-07	3.072e-05	GO:0055085	transmembrane transport	GO:0016021	integral component of membrane	--	--	PILS3	sp|Q9C9K5|PILS3_ARATH Protein PIN-LIKES 3 OS=Arabidopsis thaliana GN=PILS3 PE=2 SV=1
evm.TU.scaffold_46.107	chr06	+	18012916	18015061	939	0	39.4469	-7.9299	6.2856e-07	7.6127e-05	--	--	GO:0016021//GO:0016020	integral component of membrane//membrane	--	--	UMAMIT9	sp|Q9FL41|WTR38_ARATH WAT1-related protein At5g07050 OS=Arabidopsis thaliana GN=At5g07050 PE=2 SV=1
evm.TU.scaffold_46.268	chr06	+	20121602	20129687	1285	0	723.191	-12.124	4.5045e-22	9.1109e-19	GO:0006979//GO:0055114	response to oxidative stress//oxidation-reduction process	--	--	GO:0004601//GO:0020037	peroxidase activity//heme binding	PER47	sp|Q9SZB9|PER47_ARATH Peroxidase 47 OS=Arabidopsis thaliana GN=PER47 PE=2 SV=2
Novelgene0986	chr06	-	22406244	22411852	1353	3.71002	1368.25	-8.5386	5.8536e-11	1.9409e-08	--	--	--	--	--	--	AKR1	sp|C6TBN2|AKR1_SOYBN Probable aldo-keto reductase 1 OS=Glycine max GN=AKR1 PE=2 SV=1
evm.TU.scaffold_46.873	chr06	-	28794693	28797221	1284	0	184.094	-10.149	6.4887e-07	7.8119e-05	GO:0016998//GO:0006032	cell wall macromolecule catabolic process//chitin catabolic process	--	--	GO:0004568	chitinase activity	Cht10	sp|Q5NB11|CHI10_ORYSJ Chitinase 10 OS=Oryza sativa subsp. japonica GN=Cht10 PE=2 SV=1
evm.TU.scaffold_290.85	chr06	-	44604161	44605958	258	64.6588	357.947	-2.4662	2.909e-05	0.0025805	--	--	--	--	--	--	--	sp|Q5Z987|ATR_ORYSJ Serine/threonine-protein kinase ATR OS=Oryza sativa subsp. japonica GN=Os06g0724700 PE=2 SV=1
evm.TU.scaffold_290.295	chr06	-	49507077	49522107	927	0	29.3538	-20.855	9.6402e-08	1.4129e-05	GO:0006952//GO:0009607	defense response//response to biotic stimulus	--	--	GO:0003723	RNA binding	MLP28	sp|Q9SSK9|MLP28_ARATH MLP-like protein 28 OS=Arabidopsis thaliana GN=MLP28 PE=1 SV=1
evm.TU.scaffold_290.511	chr06	-	52974380	52974888	378	1603	466.473	1.7804	0.00046939	0.027841	--	--	--	--	--	--	--	--
evm.TU.scaffold_290.514	chr06	-	52997567	53004671	1388	15.9265	672.117	-5.4127	2.3458e-09	5.1017e-07	GO:0008152//GO:0006694//GO:0055114	metabolic process//steroid biosynthetic process//oxidation-reduction process	--	--	GO:0003854//GO:0016491//GO:0003824//GO:0050662//GO:0016616	3-beta-hydroxy-delta5-steroid dehydrogenase activity//oxidoreductase activity//catalytic activity//coenzyme binding//oxidoreductase activity, acting on the CH-OH group of donors, NAD or NADP as acceptor	CCR2	sp|Q9SAH9|CCR2_ARATH Cinnamoyl-CoA reductase 2 OS=Arabidopsis thaliana GN=CCR2 PE=1 SV=1
evm.TU.scaffold_290.521	chr06	+	53081970	53087405	876	0	939.139	-12.501	6.3551e-17	5.3558e-14	GO:0006810	transport	GO:0016020	membrane	GO:0005215	transporter activity	NIP6-1	sp|Q9SAI4|NIP61_ARATH Aquaporin NIP6-1 OS=Arabidopsis thaliana GN=NIP6-1 PE=1 SV=1
evm.TU.scaffold_290.644	chr06	-	54523597	54528352	1016	5.87419	285.287	-5.6071	0.00031184	0.020087	GO:0006355	regulation of transcription, DNA-templated	GO:0005634	nucleus	--	--	AUX22A	sp|P32293|AX22A_VIGRR Auxin-induced protein 22A OS=Vigna radiata var. radiata GN=AUX22A PE=2 SV=1
evm.TU.scaffold_176.77	chr06	-	56548974	56549447	474	7.68082	432.775	-5.817	2.1873e-06	0.00023532	--	--	--	--	GO:0003993	acid phosphatase activity	VSPB	sp|P10743|VSPB_SOYBN Stem 31 kDa glycoprotein OS=Glycine max GN=VSPB PE=2 SV=1
evm.TU.scaffold_176.82	chr06	+	56636631	56637241	324	0.240285	43.8945	-7.1205	0.00012917	0.0091673	--	--	--	--	--	--	--	--
evm.TU.scaffold_176.83	chr06	-	56647514	56651321	459	0	102.331	-9.301	2.8612e-09	6.0282e-07	--	--	--	--	GO:0003993	acid phosphatase activity	VSPA	sp|P15490|VSPA_SOYBN Stem 28 kDa glycoprotein OS=Glycine max GN=VSPA PE=2 SV=1
evm.TU.scaffold_176.253	chr06	-	59330556	59331104	549	8.35329	88.5522	-3.3872	8.5173e-07	9.7329e-05	GO:0019068	virion assembly	GO:0017119	Golgi transport complex	--	--	--	--
evm.TU.scaffold_113.108	chr07	-	211133	212102	970	707.311	34.4822	4.354	0.00012273	0.0088028	--	--	--	--	--	--	--	--
evm.TU.scaffold_113.5	chr07	+	1113950	1117102	1940	0.309168	64.9229	-7.6873	6.0795e-05	0.0048221	--	--	--	--	GO:0016747	transferase activity, transferring acyl groups other than amino-acyl groups	HSR201	sp|Q8GT20|BEBT_TOBAC Benzyl alcohol O-benzoyltransferase OS=Nicotiana tabacum GN=HSR201 PE=1 SV=1
evm.TU.scaffold_416.4	chr07	-	1307182	1313107	1873	0	819.831	-12.306	1.37e-11	5.3288e-09	--	--	--	--	--	--	CCD7	sp|Q7XJM2|CCD7_ARATH Carotenoid cleavage dioxygenase 7, chloroplastic OS=Arabidopsis thaliana GN=CCD7 PE=1 SV=1
evm.TU.scaffold_416.22	chr07	+	1464381	1466342	1962	0	30.277	-7.5443	3.6308e-05	0.0031518	GO:0043123//GO:0043066//GO:0055085//GO:0045766	positive regulation of I-kappaB kinase/NF-kappaB signaling//negative regulation of apoptotic process//transmembrane transport//positive regulation of angiogenesis	GO:0016021	integral component of membrane	--	--	NFD4	sp|F4I9E1|NFD4_ARATH Protein NUCLEAR FUSION DEFECTIVE 4 OS=Arabidopsis thaliana GN=NFD4 PE=3 SV=1
evm.TU.scaffold_416.66	chr07	+	2103946	2105969	2024	0	48.0913	-8.2164	2.3451e-07	3.1412e-05	GO:0055085	transmembrane transport	GO:0016020	membrane	GO:0005215	transporter activity	NCS1	sp|Q9LZD0|NCS1_ARATH Purine-uracil permease NCS1 OS=Arabidopsis thaliana GN=NCS1 PE=1 SV=1
evm.TU.scaffold_416.86	chr07	-	2267054	2269321	1878	39.0618	278.452	-2.8326	4.6171e-05	0.0038273	GO:0015991	ATP hydrolysis coupled proton transport	GO:0005737//GO:0033179//GO:0019898	cytoplasm//proton-transporting V-type ATPase, V0 domain//extrinsic component of membrane	GO:0008239//GO:0070009//GO:0015078//GO:0008092	dipeptidyl-peptidase activity//serine-type aminopeptidase activity//hydrogen ion transmembrane transporter activity//cytoskeletal protein binding	CHUP1	sp|Q9LI74|CHUP1_ARATH Protein CHUP1, chloroplastic OS=Arabidopsis thaliana GN=CHUP1 PE=1 SV=1
evm.TU.scaffold_416.163	chr07	+	3132682	3134030	327	0	46.2985	-8.1581	1.4704e-05	0.001358	GO:0006355//GO:0051382//GO:0048193//GO:0008203//GO:0016042//GO:0006955	regulation of transcription, DNA-templated//kinetochore assembly//Golgi vesicle transport//cholesterol metabolic process//lipid catabolic process//immune response	GO:0005634//GO:0016020//GO:0000776//GO:0005576	nucleus//membrane//kinetochore//extracellular region	GO:0003700//GO:0003677//GO:0016298//GO:0005125//GO:0043565//GO:0051082	transcription factor activity, sequence-specific DNA binding//DNA binding//lipase activity//cytokine activity//sequence-specific DNA binding//unfolded protein binding	ABI5	sp|Q9SJN0|ABI5_ARATH Protein ABSCISIC ACID-INSENSITIVE 5 OS=Arabidopsis thaliana GN=ABI5 PE=1 SV=1
evm.TU.scaffold_416.171	chr07	-	3169119	3169811	693	0.309168	643.944	-10.994	4.0239e-17	3.7865e-14	--	--	--	--	--	--	F28G11_8	sp|Q6NLC8|Y1648_ARATH Uncharacterized protein At1g66480 OS=Arabidopsis thaliana GN=At1g66480 PE=2 SV=1
evm.TU.scaffold_416.182	chr07	+	3244220	3244947	728	1.23667	267.546	-7.7819	7.9421e-07	9.127e-05	GO:0009733	response to auxin	--	--	--	--	SAUR50	sp|O65695|SAU50_ARATH Auxin-responsive protein SAUR50 OS=Arabidopsis thaliana GN=SAUR50 PE=1 SV=1
evm.TU.scaffold_416.225	chr07	-	3664817	3666020	1204	0	70.4	-8.7599	7.1894e-08	1.1016e-05	GO:0009103	lipopolysaccharide biosynthetic process	GO:0016020	membrane	--	--	NHL10	sp|Q9SJ52|NHL10_ARATH NDR1/HIN1-like protein 10 OS=Arabidopsis thaliana GN=NHL10 PE=2 SV=1
evm.TU.scaffold_416.356	chr07	-	5355718	5357439	1051	2.47334	476.468	-7.6	1.4422e-05	0.0013442	GO:0006950//GO:0097588	response to stress//archaeal or bacterial-type flagellum-dependent cell motility	--	--	--	--	ARG2	sp|P32292|ARG2_VIGRR Indole-3-acetic acid-induced protein ARG2 OS=Vigna radiata var. radiata GN=ARG2 PE=2 SV=1
evm.TU.scaffold_416.441	chr07	-	6363486	6367475	2172	93.5323	17.0026	2.4635	0.00069284	0.03767	GO:0007165	signal transduction	--	--	--	--	ROPGAP2	sp|F4JI46|RGAP2_ARATH Rho GTPase-activating protein 2 OS=Arabidopsis thaliana GN=ROPGAP2 PE=1 SV=1
evm.TU.scaffold_416.554	chr07	-	7630776	7639111	2642	0	233.306	-10.492	3.9421e-09	7.8169e-07	GO:0008272//GO:0006605//GO:0007165//GO:0006413	sulfate transport//protein targeting//signal transduction//translational initiation	GO:0016021	integral component of membrane	GO:0015116//GO:0003743	sulfate transmembrane transporter activity//translation initiation factor activity	SULTR3;1	sp|Q9SV13|SUT31_ARATH Sulfate transporter 3.1 OS=Arabidopsis thaliana GN=SULTR3;1 PE=2 SV=1
evm.TU.scaffold_416.588	chr07	-	8121354	8126805	1061	0.649494	88.7738	-7.2101	2.6975e-08	4.6238e-06	--	--	--	--	--	--	D27	sp|C7AU21|D27_ORYSJ Beta-carotene isomerase D27, chloroplastic OS=Oryza sativa subsp. japonica GN=D27 PE=1 SV=1
evm.TU.scaffold_416.669	chr07	-	9294127	9297429	2102	0	457.472	-11.464	1.9248e-10	5.7251e-08	GO:0006810//GO:0055085	transport//transmembrane transport	GO:0016020//GO:0016021	membrane//integral component of membrane	GO:0022857//GO:0005215	transmembrane transporter activity//transporter activity	PHT1-4	sp|Q96303|PHT14_ARATH Inorganic phosphate transporter 1-4 OS=Arabidopsis thaliana GN=PHT1-4 PE=1 SV=1
evm.TU.scaffold_416.906	chr07	-	12647442	12659347	2764	0.549453	250.685	-8.7748	5.3411e-11	1.831e-08	--	--	GO:0016021	integral component of membrane	--	--	PHO1	sp|Q8S403|PHO1_ARATH Phosphate transporter PHO1 OS=Arabidopsis thaliana GN=PHO1 PE=1 SV=1
evm.TU.scaffold_416.1009	chr07	+	14491407	14560779	3081	930.577	2.57867	8.4068	2.4106e-09	5.187e-07	GO:0006468//GO:0048544	protein phosphorylation//recognition of pollen	--	--	GO:0004672//GO:0005524//GO:0004674	protein kinase activity//ATP binding//protein serine/threonine kinase activity	T28P6_2	sp|Q9SXB8|Y1133_ARATH G-type lectin S-receptor-like serine/threonine-protein kinase At1g11330 OS=Arabidopsis thaliana GN=At1g11330 PE=2 SV=3
evm.TU.scaffold_471.6	chr07	-	16837399	16840576	3178	0.340326	379.344	-10.232	3.1808e-14	1.8922e-11	--	--	--	--	GO:0005515//GO:0003723	protein binding//RNA binding	RLP12	sp|Q9C9H7|RLP12_ARATH Receptor-like protein 12 OS=Arabidopsis thaliana GN=RLP12 PE=2 SV=2
evm.TU.scaffold_471.8	chr07	+	16908227	16910197	255	0	180.514	-10.122	5.7303e-11	1.9317e-08	--	--	--	--	--	--	--	--
evm.TU.scaffold_30.6	chr07	-	27747258	27751186	1844	2.4381	1156.7	-8.8474	5.6187e-20	9.4703e-17	GO:0006508	proteolysis	--	--	GO:0004185	serine-type carboxypeptidase activity	SCPL45	sp|Q93Y09|SCP45_ARATH Serine carboxypeptidase-like 45 OS=Arabidopsis thaliana GN=SCPL45 PE=2 SV=1
evm.TU.scaffold_30.15	chr07	-	28234439	28234975	450	0	51.1171	-8.3017	1.0541e-07	1.512e-05	--	--	--	--	--	--	--	--
evm.TU.scaffold_30.16	chr07	-	28235082	28236182	775	1.40151	99.9512	-6.1251	3.9839e-11	1.4137e-08	--	--	--	--	--	--	--	--
evm.TU.scaffold_30.42	chr07	-	29210052	29214146	1951	12.4405	207.998	-4.0727	4.4875e-05	0.0037545	--	--	--	--	GO:0005515	protein binding	NPR5	sp|Q9ZVC2|NPR5_ARATH Regulatory protein NPR5 OS=Arabidopsis thaliana GN=NPR5 PE=1 SV=1
evm.TU.scaffold_196.47	chr07	+	31916960	31919596	1551	0	2232.7	-13.751	3.3499e-24	7.5283e-21	GO:0055114	oxidation-reduction process	--	--	GO:0016705//GO:0020037//GO:0005506	oxidoreductase activity, acting on paired donors, with incorporation or reduction of molecular oxygen//heme binding//iron ion binding	CYP93A1	sp|Q42798|C93A1_SOYBN 3,9-dihydroxypterocarpan 6A-monooxygenase OS=Glycine max GN=CYP93A1 PE=1 SV=1
evm.TU.scaffold_12.29	chr07	-	33009305	33013986	1359	1.3613	133.094	-6.7202	3.7793e-08	6.2656e-06	GO:0006508	proteolysis	--	--	GO:0004185	serine-type carboxypeptidase activity	SCPL33	sp|Q9LSM9|SCP33_ARATH Serine carboxypeptidase-like 33 OS=Arabidopsis thaliana GN=SCPL33 PE=2 SV=2
evm.TU.scaffold_12.60	chr07	+	33734404	33747808	1002	1.23667	248.436	-7.6944	2.0806e-11	7.5145e-09	GO:0048544	recognition of pollen	--	--	--	--	T28P6_2	sp|Q9SXB8|Y1133_ARATH G-type lectin S-receptor-like serine/threonine-protein kinase At1g11330 OS=Arabidopsis thaliana GN=At1g11330 PE=2 SV=3
evm.TU.scaffold_12.234	chr07	+	37579476	37590284	1494	5.48542	134.2	-4.6273	0.00094907	0.048845	GO:0006508	proteolysis	--	--	GO:0004185	serine-type carboxypeptidase activity	SCPL19	sp|Q8VZU3|SCP19_ARATH Serine carboxypeptidase-like 19 OS=Arabidopsis thaliana GN=SCPL19 PE=1 SV=1
evm.TU.scaffold_12.272	chr07	-	38181375	38189954	3077	233.79	8.18308	4.8663	0.00098127	0.049993	GO:0055114//GO:0008152	oxidation-reduction process//metabolic process	--	--	GO:0016491	oxidoreductase activity	--	sp|O04015|P5CS_ACTDE Delta-1-pyrroline-5-carboxylate synthase OS=Actinidia deliciosa PE=2 SV=1
evm.TU.scaffold_12.288	chr07	+	38525247	38527336	2090	1.9198	228.197	-6.8512	5.2605e-14	2.8756e-11	GO:0009117//GO:0006190	nucleotide metabolic process//inosine salvage	--	--	GO:0000287//GO:0005524//GO:0050483	magnesium ion binding//ATP binding//IMP 5'-nucleotidase activity	GLOX	sp|Q3HRQ2|GLOX_VITPS Aldehyde oxidase GLOX OS=Vitis pseudoreticulata GN=GLOX PE=2 SV=1
evm.TU.scaffold_457.270	chr07	-	43655823	43659515	1151	0	38.6234	-20.288	2.1079e-07	2.8613e-05	GO:0006355//GO:0006412	regulation of transcription, DNA-templated//translation	GO:0005840	ribosome	GO:0003700//GO:0043565//GO:0003735	transcription factor activity, sequence-specific DNA binding//sequence-specific DNA binding//structural constituent of ribosome	WRKY24	sp|Q6B6R4|WRK24_ORYSI WRKY transcription factor WRKY24 OS=Oryza sativa subsp. indica GN=WRKY24 PE=2 SV=1
evm.TU.scaffold_457.319	chr07	+	44369213	44372632	2190	909.37	147.744	2.6188	7.6963e-07	8.8952e-05	GO:0009372	quorum sensing	--	--	--	--	T19C21_14	sp|F4ISY0|Y2837_ARATH WEB family protein At2g38370 OS=Arabidopsis thaliana GN=At2g38370 PE=2 SV=1
evm.TU.scaffold_457.324	chr07	+	44448264	44451144	2881	207.103	811.831	-1.9705	2.5033e-08	4.3648e-06	GO:0016567	protein ubiquitination	--	--	GO:0008270//GO:0004842//GO:0005515	zinc ion binding//ubiquitin-protein transferase activity//protein binding	PUB16	sp|Q9LZW3|PUB16_ARATH U-box domain-containing protein 16 OS=Arabidopsis thaliana GN=PUB16 PE=2 SV=1
evm.TU.scaffold_457.504	chr07	+	47204136	47205552	630	29.2604	0.286519	6.2041	0.00043431	0.026066	GO:0055114	oxidation-reduction process	--	--	GO:0005506//GO:0016705//GO:0020037	iron ion binding//oxidoreductase activity, acting on paired donors, with incorporation or reduction of molecular oxygen//heme binding	CYP704C1	sp|Q50EK3|C04C1_PINTA Cytochrome P450 704C1 OS=Pinus taeda GN=CYP704C1 PE=2 SV=1
evm.TU.scaffold_457.733	chr07	+	50793502	50795634	1674	78.0269	484.404	-2.6325	5.2477e-12	2.3587e-09	GO:0006355	regulation of transcription, DNA-templated	--	--	GO:0043565//GO:0003700	sequence-specific DNA binding//transcription factor activity, sequence-specific DNA binding	WRKY22	sp|O04609|WRK22_ARATH WRKY transcription factor 22 OS=Arabidopsis thaliana GN=WRKY22 PE=2 SV=1
evm.TU.scaffold_419.206	chr07	-	52139470	52142092	2155	33.249	1490.87	-5.4892	8.3254e-09	1.5886e-06	GO:0055114	oxidation-reduction process	--	--	GO:0005506//GO:0020037//GO:0016705	iron ion binding//heme binding//oxidoreductase activity, acting on paired donors, with incorporation or reduction of molecular oxygen	CYP78A3	sp|O48927|C78A3_SOYBN Cytochrome P450 78A3 OS=Glycine max GN=CYP78A3 PE=2 SV=1
evm.TU.scaffold_419.188	chr07	-	52438981	52442259	2445	1.85501	82.425	-5.4904	0.00053898	0.031058	--	--	--	--	GO:0005515	protein binding	IQD1	sp|Q9SF32|IQD1_ARATH Protein IQ-DOMAIN 1 OS=Arabidopsis thaliana GN=IQD1 PE=1 SV=1
evm.TU.scaffold_419.144	chr07	+	52958413	52962894	822	538.708	13.2298	5.3313	8.6709e-05	0.0065684	--	--	--	--	GO:0003676//GO:0003723	nucleic acid binding//RNA binding	ARP1	sp|Q9M1S3|ARP1_ARATH Probable RNA-binding protein ARP1 OS=Arabidopsis thaliana GN=ARP1 PE=2 SV=1
evm.TU.scaffold_419.92	chr07	-	53443039	53447643	2060	0.309168	41.7785	-7.0487	6.151e-05	0.0048598	GO:0007218//GO:0006355//GO:0006260	neuropeptide signaling pathway//regulation of transcription, DNA-templated//DNA replication	GO:0005576//GO:0005634	extracellular region//nucleus	GO:0003677//GO:0003700//GO:0005184//GO:0043565	DNA binding//transcription factor activity, sequence-specific DNA binding//neuropeptide hormone activity//sequence-specific DNA binding	HAT3	sp|P46602|HAT3_ARATH Homeobox-leucine zipper protein HAT3 OS=Arabidopsis thaliana GN=HAT3 PE=2 SV=2
evm.TU.scaffold_111.12	chr08	-	222434	227390	3730	0	106.327	-9.3583	1.0051e-06	0.00011357	GO:0030168//GO:0051258//GO:0007165	platelet activation//protein polymerization//signal transduction	GO:0016020//GO:0005577	membrane//fibrinogen complex	GO:0005102//GO:0004970//GO:0030674//GO:0005234	receptor binding//ionotropic glutamate receptor activity//protein binding, bridging//extracellular-glutamate-gated ion channel activity	GLR3.2	sp|Q93YT1|GLR32_ARATH Glutamate receptor 3.2 OS=Arabidopsis thaliana GN=GLR3.2 PE=1 SV=2
evm.TU.scaffold_111.28	chr08	+	450992	451324	333	0.580611	23.181	-5.324	0.00092341	0.047767	--	--	--	--	--	--	--	--
evm.TU.scaffold_111.44	chr08	+	568758	570546	1402	0.240285	33.6487	-6.7302	0.00041173	0.025159	--	--	--	--	--	--	CAB8	sp|P27522|CB13_SOLLC Chlorophyll a-b binding protein 8, chloroplastic OS=Solanum lycopersicum GN=CAB8 PE=3 SV=1
evm.TU.scaffold_111.52	chr08	+	617775	621939	2496	567.203	71.3516	2.9885	0.00033547	0.021337	GO:0007010	cytoskeleton organization	--	--	GO:0005515//GO:0042393//GO:0003779//GO:0008270//GO:0046872	protein binding//histone binding//actin binding//zinc ion binding//metal ion binding	ORTH2	sp|Q8VYZ0|ORTH2_ARATH E3 ubiquitin-protein ligase ORTHRUS 2 OS=Arabidopsis thaliana GN=ORTH2 PE=1 SV=1
evm.TU.scaffold_111.260_evm.TU.scaffold_111.261	chr08	+	2486417	2489234	1535	0.720854	106.27	-7.1164	0.00064175	0.035368	GO:0006468	protein phosphorylation	GO:0016020	membrane	GO:0016773//GO:0005524//GO:0004672	phosphotransferase activity, alcohol group as acceptor//ATP binding//protein kinase activity	WNK11	sp|Q6ICW6|WNK11_ARATH Probable serine/threonine-protein kinase WNK11 OS=Arabidopsis thaliana GN=WNK11 PE=2 SV=1
evm.TU.scaffold_111.287	chr08	-	2666101	2667178	279	25.5707	1.25976	4.2225	0.00040708	0.024951	--	--	--	--	--	--	TIM50	sp|Q8VYE2|TIM50_ARATH Mitochondrial import inner membrane translocase subunit TIM50 OS=Arabidopsis thaliana GN=TIM50 PE=1 SV=1
evm.TU.scaffold_97.836	chr08	-	4387425	4391540	816	695.501	0.573037	10.015	3.1017e-10	8.6662e-08	--	--	--	--	GO:0016772	transferase activity, transferring phosphorus-containing groups	T5E21_10	sp|Q700D9|MYBF_ARATH Putative Myb family transcription factor At1g14600 OS=Arabidopsis thaliana GN=At1g14600 PE=2 SV=2
evm.TU.scaffold_97.739	chr08	-	5553362	5554088	727	1485.69	5989.17	-2.0111	2.0284e-07	2.772e-05	--	--	--	--	--	--	--	--
evm.TU.scaffold_97.668	chr08	-	6279481	6289390	2952	0	99.2617	-9.2608	1.6429e-09	3.6921e-07	GO:0006468//GO:0006915	protein phosphorylation//apoptotic process	--	--	GO:0004672//GO:0005524	protein kinase activity//ATP binding	LYK3	sp|Q6UD73|LYK3_MEDTR LysM domain receptor-like kinase 3 OS=Medicago truncatula GN=LYK3 PE=1 SV=1
evm.TU.scaffold_97.666	chr08	-	6302407	6307194	2614	1895.95	317.586	2.5763	0.00061888	0.034389	GO:0006468	protein phosphorylation	--	--	GO:0004672//GO:0005524	protein kinase activity//ATP binding	CERK1	sp|A8R7E6|CERK1_ARATH Chitin elicitor receptor kinase 1 OS=Arabidopsis thaliana GN=CERK1 PE=1 SV=1
Novelgene0092	chr08	+	6893741	6895774	1272	0	1601.62	-13.271	7.0931e-25	2.0495e-21	GO:0055114	oxidation-reduction process	--	--	GO:0016491	oxidoreductase activity	ACO1	sp|Q9MB94|ACCO_PRUMU 1-aminocyclopropane-1-carboxylate oxidase OS=Prunus mume GN=ACO1 PE=2 SV=1
Novelgene0903	chr08	-	8404519	8406758	1667	0	73.6139	-8.8289	0.00087809	0.045774	--	--	--	--	GO:0005515	protein binding	--	sp|C0LGP4|Y3475_ARATH Probable LRR receptor-like serine/threonine-protein kinase At3g47570 OS=Arabidopsis thaliana GN=At3g47570 PE=2 SV=1
evm.TU.scaffold_97.454	chr08	-	8728596	8729585	990	107.638	21.0707	2.3382	3.8896e-06	0.00040762	GO:0005975	carbohydrate metabolic process	--	--	GO:0004553	hydrolase activity, hydrolyzing O-glycosyl compounds	T4L20_60	sp|Q9M069|E137_ARATH Glucan endo-1,3-beta-glucosidase 7 OS=Arabidopsis thaliana GN=At4g34480 PE=1 SV=2
evm.TU.scaffold_97.447	chr08	+	8822727	8826369	1513	0	31.8169	-7.6125	0.00052771	0.030671	GO:0006351	transcription, DNA-templated	--	--	GO:0003677//GO:0003899//GO:0005515//GO:0008270	DNA binding//DNA-directed 5'-3' RNA polymerase activity//protein binding//zinc ion binding	--	--
Novelgene0098	chr08	+	8997611	9000175	1833	10.3207	579.252	-5.8007	0.00013874	0.0097439	GO:0006508	proteolysis	--	--	GO:0004252	serine-type endopeptidase activity	--	sp|Q39547|CUCM1_CUCME Cucumisin OS=Cucumis melo PE=1 SV=1
evm.TU.scaffold_97.421	chr08	+	9097449	9103564	2229	1111.46	454.54	1.2883	0.00071649	0.038548	GO:0009058	biosynthetic process	--	--	GO:0005524	ATP binding	FPGS1	sp|F4K2A1|FPGS1_ARATH Folylpolyglutamate synthase OS=Arabidopsis thaliana GN=FPGS1 PE=1 SV=1
evm.TU.scaffold_97.174	chr08	-	11842759	11847795	1500	1.20142	386.606	-8.2507	1.0488e-06	0.00011785	--	--	--	--	--	--	--	--
evm.TU.scaffold_427.213	chr08	-	17269082	17273974	2051	5587.54	483.093	3.5315	0.00088689	0.045995	GO:0009073	aromatic amino acid family biosynthetic process	GO:0009512	cytochrome b6f complex	GO:0003849	3-deoxy-7-phosphoheptulonate synthase activity	--	sp|P37216|AROG_SOLLC Phospho-2-dehydro-3-deoxyheptonate aldolase 2, chloroplastic OS=Solanum lycopersicum PE=2 SV=1
evm.TU.scaffold_311.41	chr08	+	28025369	28026250	804	3.74204	239.807	-5.9639	4.0363e-06	0.00042082	--	--	--	--	--	--	MIZ1	sp|O22227|MIZ1_ARATH Protein MIZU-KUSSEI 1 OS=Arabidopsis thaliana GN=MIZ1 PE=1 SV=1
evm.TU.scaffold_9.118	chr08	-	35736261	35739174	1047	0	163.563	-9.9814	2.8877e-08	4.9081e-06	--	--	--	--	--	--	--	--
evm.TU.scaffold_9.150	chr08	+	36526149	36529891	1591	45.6929	361.144	-2.98	0.00022331	0.015208	GO:0007010//GO:0006355	cytoskeleton organization//regulation of transcription, DNA-templated	--	--	GO:0043565//GO:0003779//GO:0003700	sequence-specific DNA binding//actin binding//transcription factor activity, sequence-specific DNA binding	WRKY11	sp|Q9SV15|WRK11_ARATH Probable WRKY transcription factor 11 OS=Arabidopsis thaliana GN=WRKY11 PE=2 SV=2
evm.TU.scaffold_62.35	chr08	+	41128517	41130140	1372	0	1106.07	-12.737	4.1186e-17	3.7865e-14	GO:0005975	carbohydrate metabolic process	--	--	GO:0004553	hydrolase activity, hydrolyzing O-glycosyl compounds	Chia	sp|Q91XA9|CHIA_MOUSE Acidic mammalian chitinase OS=Mus musculus GN=Chia PE=1 SV=2
evm.TU.scaffold_37.47	chr08	-	42878693	42880623	544	0	66.8644	-8.6914	0.00015994	0.011079	GO:0006355	regulation of transcription, DNA-templated	--	--	GO:0043565//GO:0003700	sequence-specific DNA binding//transcription factor activity, sequence-specific DNA binding	WRKY50	sp|Q8VWQ5|WRK50_ARATH Probable WRKY transcription factor 50 OS=Arabidopsis thaliana GN=WRKY50 PE=2 SV=1
evm.TU.scaffold_37.29	chr08	-	43064561	43073772	1677	4.63752	873.56	-7.5657	6.3013e-08	1.0115e-05	GO:0019064//GO:0055114	fusion of virus membrane with host plasma membrane//oxidation-reduction process	GO:0019867	outer membrane	GO:0016645//GO:0008168	oxidoreductase activity, acting on the CH-NH group of donors//methyltransferase activity	ACL5	sp|Q9S7X6|ACL5_ARATH Thermospermine synthase ACAULIS5 OS=Arabidopsis thaliana GN=ACL5 PE=1 SV=1
Novelgene0908	chr08	-	45155278	45158816	2482	487.009	0.514979	10.258	6.7974e-07	8.1352e-05	GO:0048544//GO:0006468	recognition of pollen//protein phosphorylation	--	--	GO:0005524//GO:0004672	ATP binding//protein kinase activity	M4I22_100	sp|O81832|Y4729_ARATH G-type lectin S-receptor-like serine/threonine-protein kinase At4g27290 OS=Arabidopsis thaliana GN=At4g27290 PE=3 SV=4
evm.TU.scaffold_369.159	chr08	-	45565128	45567686	1038	12.0059	140.376	-3.5372	0.00075878	0.0405	GO:0009401//GO:0006260	phosphoenolpyruvate-dependent sugar phosphotransferase system//DNA replication	GO:0016021	integral component of membrane	GO:0008982//GO:0003677	protein-N(PI)-phosphohistidine-sugar phosphotransferase activity//DNA binding	--	--
evm.TU.scaffold_369.68	chr08	+	46908506	46909343	838	0	339.854	-11.034	1.0484e-07	1.512e-05	--	--	--	--	--	--	--	--
evm.TU.scaffold_162.251	chr08	+	47839181	47846503	1638	2286.69	353.366	2.6933	3.0718e-08	5.1775e-06	GO:0006355//GO:0051301//GO:0007049	regulation of transcription, DNA-templated//cell division//cell cycle	GO:0016021	integral component of membrane	GO:0003700//GO:0043565	transcription factor activity, sequence-specific DNA binding//sequence-specific DNA binding	WRKY7	sp|Q9STX0|WRKY7_ARATH Probable WRKY transcription factor 7 OS=Arabidopsis thaliana GN=WRKY7 PE=2 SV=1
evm.TU.scaffold_162.226	chr08	-	48154235	48159294	2547	65.4704	343.277	-2.3925	2.1126e-06	0.0002285	GO:0006323	DNA packaging	--	--	--	--	REM4.1	sp|Q7XII4|REM41_ORYSJ Remorin 4.1 OS=Oryza sativa subsp. japonica GN=REM4.1 PE=1 SV=1
evm.TU.scaffold_162.209	chr08	-	48347596	48349194	1599	106.785	9.79106	3.4551	5.0569e-05	0.0041076	--	--	--	--	--	--	--	--
evm.TU.scaffold_162.155	chr08	+	49045398	49046758	1014	283.084	5143.86	-4.1839	0.00060468	0.033785	--	--	--	--	--	--	AOS1	sp|K4BV52|AOS1_SOLLC Allene oxide synthase 1, chloroplastic OS=Solanum lycopersicum GN=AOS1 PE=2 SV=1
evm.TU.scaffold_162.154	chr08	+	49046890	49047848	465	156.738	4458.26	-4.8307	4.7665e-05	0.003935	GO:0055114	oxidation-reduction process	--	--	GO:0005506//GO:0016705//GO:0020037	iron ion binding//oxidoreductase activity, acting on paired donors, with incorporation or reduction of molecular oxygen//heme binding	CYP74A	sp|P48417|CP74_LINUS Allene oxide synthase, chloroplastic OS=Linum usitatissimum GN=CYP74A PE=1 SV=1
evm.TU.scaffold_162.14	chr08	-	50494918	50499996	2766	443.544	135.367	1.7062	0.0002554	0.017162	GO:0006355//GO:0009725	regulation of transcription, DNA-templated//response to hormone	GO:0005634	nucleus	GO:0003677	DNA binding	ARF5	sp|P93024|ARFE_ARATH Auxin response factor 5 OS=Arabidopsis thaliana GN=ARF5 PE=1 SV=3
evm.TU.scaffold_376.13	chr09	+	264430	270705	2341	2996.12	152.24	4.2984	4.8511e-05	0.0039564	GO:1900758	negative regulation of D-amino-acid oxidase activity	--	--	--	--	FAAH	sp|Q7XJJ7|FAAH_ARATH Fatty acid amide hydrolase OS=Arabidopsis thaliana GN=FAAH PE=1 SV=1
evm.TU.scaffold_376.293	chr09	-	3709294	3716279	3052	0	101.87	-9.2943	1.0972e-06	0.00012261	--	--	--	--	--	--	RFS	sp|Q8VWN6|RFS_PEA Galactinol--sucrose galactosyltransferase OS=Pisum sativum GN=RFS PE=1 SV=1
evm.TU.scaffold_42.410	chr09	+	5491574	5497824	2109	69.1931	620.83	-3.1634	1.6709e-07	2.3307e-05	GO:0006468	protein phosphorylation	--	--	GO:0005515//GO:0005524//GO:0004672	protein binding//ATP binding//protein kinase activity	FEI1	sp|C0LGF4|FEI1_ARATH LRR receptor-like serine/threonine-protein kinase FEI 1 OS=Arabidopsis thaliana GN=FEI1 PE=1 SV=1
evm.TU.scaffold_42.395	chr09	+	5602469	5609607	2578	3630.63	764.46	2.2471	0.00066258	0.036318	--	--	--	--	GO:0005515	protein binding	IQD31	sp|Q8L4D8|IQD31_ARATH Protein IQ-DOMAIN 31 OS=Arabidopsis thaliana GN=IQD31 PE=1 SV=1
evm.TU.scaffold_42.271	chr09	-	7154648	7166251	2965	1379.21	137.898	3.3181	1.116e-05	0.0010698	GO:0048544//GO:0006468	recognition of pollen//protein phosphorylation	--	--	GO:0004674//GO:0005524//GO:0004672	protein serine/threonine kinase activity//ATP binding//protein kinase activity	M4I22_100	sp|O81832|Y4729_ARATH G-type lectin S-receptor-like serine/threonine-protein kinase At4g27290 OS=Arabidopsis thaliana GN=At4g27290 PE=3 SV=4
evm.TU.scaffold_42.177	chr09	-	8491575	8492383	809	40.0705	403.023	-3.3282	1.3055e-10	3.9411e-08	--	--	--	--	--	--	--	--
evm.TU.scaffold_42.160	chr09	+	8818743	8828134	4191	248.513	3061.82	-3.6231	1.4568e-09	3.3108e-07	GO:0006979//GO:0055114//GO:0055085	response to oxidative stress//oxidation-reduction process//transmembrane transport	GO:0016021	integral component of membrane	GO:0004601//GO:0020037//GO:0022857	peroxidase activity//heme binding//transmembrane transporter activity	ANTR5	sp|Q9FKV1|ANTR5_ARATH Probable anion transporter 5 OS=Arabidopsis thaliana GN=ANTR5 PE=2 SV=1
evm.TU.scaffold_333.115	chr09	-	20947264	20956169	2090	0	57.5326	-8.4746	1.889e-07	2.617e-05	GO:0015031//GO:0055085//GO:0006810	protein transport//transmembrane transport//transport	GO:0005789//GO:0016021//GO:0016020	endoplasmic reticulum membrane//integral component of membrane//membrane	GO:0005215	transporter activity	NPF5.4	sp|Q9M1I2|PTR46_ARATH Protein NRT1/ PTR FAMILY 5.4 OS=Arabidopsis thaliana GN=NPF5.4 PE=2 SV=1
Novelgene0162	chr09	+	28041379	28043072	1694	118.007	3166.83	-4.7455	3.872e-05	0.0033044	--	--	--	--	--	--	--	--
evm.TU.scaffold_142.554	chr09	-	30041135	30043024	1890	0	93.6612	-9.1777	2.9561e-07	3.9079e-05	GO:0015689	molybdate ion transport	--	--	GO:0015098	molybdate ion transmembrane transporter activity	MOT1	sp|Q9SL95|MOT1_ARATH Molybdate transporter 1 OS=Arabidopsis thaliana GN=MOT1 PE=1 SV=1
evm.TU.scaffold_142.510	chr09	+	30423054	30430267	3829	354.904	2235.25	-2.6538	9.196e-13	4.3256e-10	--	--	--	--	GO:0000166//GO:0046872	nucleotide binding//metal ion binding	--	sp|Q7XPY2|PMA1_ORYSJ Plasma membrane ATPase OS=Oryza sativa subsp. japonica GN=Os04g0656100 PE=2 SV=1
evm.TU.scaffold_142.409	chr09	-	31637225	31639094	993	0	56.254	-8.4407	0.00050183	0.029498	GO:0055085//GO:0006810	transmembrane transport//transport	GO:0016021//GO:0016020	integral component of membrane//membrane	GO:0005215	transporter activity	NPF1.2	sp|Q9M817|PTR6_ARATH Protein NRT1/ PTR FAMILY 1.2 OS=Arabidopsis thaliana GN=NPF1.2 PE=1 SV=1
evm.TU.scaffold_142.392	chr09	+	31805352	31809446	2166	53.3082	37190.1	-9.4465	7.7118e-12	3.2496e-09	--	--	--	--	--	--	CCD8B	sp|Q8LIY8|CCD8B_ORYSJ Carotenoid cleavage dioxygenase 8 homolog B, chloroplastic OS=Oryza sativa subsp. japonica GN=CCD8B PE=1 SV=1
evm.TU.scaffold_142.369	chr09	+	32055422	32061353	1933	28.6557	8760.6	-8.2598	8.842e-12	3.6498e-09	--	--	--	--	--	--	AAP1	sp|Q42400|AAP1_ARATH Amino acid permease 1 OS=Arabidopsis thaliana GN=AAP1 PE=1 SV=1
evm.TU.scaffold_142.340	chr09	-	32330376	32331346	846	0	167.516	-10.013	6.844e-11	2.1296e-08	--	--	--	--	--	--	AAP6	sp|P92934|AAP6_ARATH Amino acid permease 6 OS=Arabidopsis thaliana GN=AAP6 PE=1 SV=1
evm.TU.scaffold_142.339	chr09	-	32333745	32336636	870	0	120.005	-9.5326	1.0319e-07	1.5015e-05	GO:0003333	amino acid transmembrane transport	--	--	--	--	AAP6	sp|P92934|AAP6_ARATH Amino acid permease 6 OS=Arabidopsis thaliana GN=AAP6 PE=1 SV=1
evm.TU.scaffold_142.335	chr09	-	32378498	32382183	3325	0	802.44	-12.275	1.8439e-14	1.1654e-11	GO:0006468//GO:0006508	protein phosphorylation//proteolysis	--	--	GO:0005515//GO:0005524//GO:0004672//GO:0004177//GO:0008270	protein binding//ATP binding//protein kinase activity//aminopeptidase activity//zinc ion binding	HSL1	sp|Q9SGP2|HSL1_ARATH Receptor-like protein kinase HSL1 OS=Arabidopsis thaliana GN=HSL1 PE=2 SV=1
evm.TU.scaffold_142.194	chr09	+	33864617	33865155	222	5.01396	118.73	-4.5584	0.00063472	0.035076	--	--	--	--	--	--	--	--
evm.TU.scaffold_142.60	chr09	+	35265422	35269921	1604	0	588.41	-11.827	3.9291e-09	7.8169e-07	--	--	GO:0016020//GO:0016021	membrane//integral component of membrane	--	--	UMAMIT17	sp|Q501F8|WTR32_ARATH WAT1-related protein At4g08300 OS=Arabidopsis thaliana GN=At4g08300 PE=2 SV=1
evm.TU.scaffold_142.30	chr09	-	35582644	35589348	1416	679.961	3733.04	-2.4568	0.00053328	0.030906	GO:0008152	metabolic process	--	--	GO:0016787	hydrolase activity	ILL6	sp|Q8VYX0|ILL6_ARATH IAA-amino acid hydrolase ILR1-like 6 OS=Arabidopsis thaliana GN=ILL6 PE=2 SV=2
evm.TU.scaffold_36.55	chr09	-	36487274	36489034	1761	114.448	786.703	-2.7796	0.0002913	0.01913	GO:0006629	lipid metabolic process	--	--	--	--	--	--
evm.TU.scaffold_36.98	chr09	+	36891631	36892638	1008	2.90962	30.3348	-3.3759	0.00053823	0.031058	GO:0006355//GO:0000160	regulation of transcription, DNA-templated//phosphorelay signal transduction system	--	--	GO:0003677//GO:0003700	DNA binding//transcription factor activity, sequence-specific DNA binding	CRF4	sp|Q9SUE3|CRF4_ARATH Ethylene-responsive transcription factor CRF4 OS=Arabidopsis thaliana GN=CRF4 PE=1 SV=2
evm.TU.scaffold_36.173	chr09	-	37638209	37638913	358	0	129.244	-9.6426	4.8414e-11	1.6883e-08	--	--	--	--	--	--	--	--
evm.TU.scaffold_36.399	chr09	-	39492266	39493127	477	1.23667	134.431	-6.7832	0.00022117	0.015113	--	--	--	--	--	--	ATL78	sp|Q6NQG7|ATL78_ARATH RING-H2 finger protein ATL78 OS=Arabidopsis thaliana GN=ATL78 PE=2 SV=1
evm.TU.scaffold_36.407	chr09	+	39534610	39536552	1943	4.14877	78.0713	-4.206	3.3236e-07	4.2817e-05	GO:0016567	protein ubiquitination	--	--	GO:0008270//GO:0005515//GO:0004842	zinc ion binding//protein binding//ubiquitin-protein transferase activity	PUB27	sp|Q9FLF4|PUB27_ARATH U-box domain-containing protein 27 OS=Arabidopsis thaliana GN=PUB27 PE=2 SV=1
evm.TU.scaffold_36.602	chr09	-	41147346	41154260	1985	0	204.66	-10.304	3.4692e-09	7.0877e-07	GO:0055114	oxidation-reduction process	--	--	GO:0016705//GO:0020037//GO:0005506	oxidoreductase activity, acting on paired donors, with incorporation or reduction of molecular oxygen//heme binding//iron ion binding	CYP711A1	sp|B9DFU2|MAX1_ARATH Cytochrome P450 711A1 OS=Arabidopsis thaliana GN=CYP711A1 PE=2 SV=1
evm.TU.scaffold_36.685	chr09	-	41869980	41872019	1235	831.919	251.663	1.7266	0.00046891	0.027841	GO:0006508//GO:0006355	proteolysis//regulation of transcription, DNA-templated	--	--	GO:0003700//GO:0005515//GO:0008233//GO:0008270//GO:0043565//GO:0046872	transcription factor activity, sequence-specific DNA binding//protein binding//peptidase activity//zinc ion binding//sequence-specific DNA binding//metal ion binding	WLIM1	sp|Q94JX5|WLIM1_ARATH LIM domain-containing protein WLIM1 OS=Arabidopsis thaliana GN=WLIM1 PE=1 SV=1
evm.TU.scaffold_36.889	chr09	+	43342127	43343485	946	536.177	39.5533	3.7682	0.00019122	0.013111	--	--	--	--	--	--	--	--
evm.TU.scaffold_36.896	chr09	+	43375223	43378985	1711	2763.17	321.594	3.1019	0.00029779	0.01943	GO:0005975	carbohydrate metabolic process	GO:0009341	beta-galactosidase complex	GO:0004565//GO:0004553	beta-galactosidase activity//hydrolase activity, hydrolyzing O-glycosyl compounds	MAN7	sp|Q9FJZ3|MAN7_ARATH Mannan endo-1,4-beta-mannosidase 7 OS=Arabidopsis thaliana GN=MAN7 PE=2 SV=1
evm.TU.scaffold_36.899	chr09	-	43408941	43413099	2389	215.384	9441.54	-5.4547	7.8659e-10	1.9402e-07	GO:0055114	oxidation-reduction process	--	--	GO:0005506//GO:0020037//GO:0016705	iron ion binding//heme binding//oxidoreductase activity, acting on paired donors, with incorporation or reduction of molecular oxygen	CYP707A2	sp|O81077|ABAH2_ARATH Abscisic acid 8&apos;-hydroxylase 2 OS=Arabidopsis thaliana GN=CYP707A2 PE=2 SV=1
evm.TU.scaffold_36.999	chr09	-	44241117	44248318	2597	11.3926	1408.53	-6.9232	2.6451e-19	3.374e-16	GO:0006508	proteolysis	--	--	GO:0004252	serine-type endopeptidase activity	CRSP	sp|Q9LNU1|CRSP_ARATH CO(2)-response secreted protease OS=Arabidopsis thaliana GN=CRSP PE=2 SV=1
evm.TU.scaffold_36.1069	chr09	-	44820934	44827516	1527	6.21129	475.819	-6.2126	3.8326e-16	2.9815e-13	GO:0055114	oxidation-reduction process	--	--	GO:0010181//GO:0016491	FMN binding//oxidoreductase activity	OPR2	sp|Q8GYB8|OPR2_ARATH 12-oxophytodienoate reductase 2 OS=Arabidopsis thaliana GN=OPR2 PE=1 SV=2
evm.TU.scaffold_36.1104	chr09	+	45093696	45096151	1932	844.865	23.2413	5.1925	1.5662e-05	0.0014399	GO:0043401//GO:0055085//GO:0006355//GO:0015689	steroid hormone mediated signaling pathway//transmembrane transport//regulation of transcription, DNA-templated//molybdate ion transport	GO:0016021	integral component of membrane	GO:0015098//GO:0022857	molybdate ion transmembrane transporter activity//transmembrane transporter activity	PLT5	sp|Q8VZ80|PLT5_ARATH Polyol transporter 5 OS=Arabidopsis thaliana GN=PLT5 PE=1 SV=2
evm.TU.scaffold_36.1109	chr09	-	45142879	45144700	1533	0	1427.49	-13.106	2.4886e-18	2.7963e-15	GO:0006351//GO:0055085//GO:0019836//GO:0030001//GO:0006461//GO:0019627//GO:0006270	transcription, DNA-templated//transmembrane transport//hemolysis by symbiont of host erythrocytes//metal ion transport//protein complex assembly//urea metabolic process//DNA replication initiation	GO:0005634//GO:0016020//GO:0032040//GO:0005789//GO:0005576	nucleus//membrane//small-subunit processome//endoplasmic reticulum membrane//extracellular region	GO:0046873//GO:0003677//GO:0003887//GO:0016151//GO:0008270	metal ion transmembrane transporter activity//DNA binding//DNA-directed DNA polymerase activity//nickel cation binding//zinc ion binding	BNM2A	sp|O65009|BNM2A_BRANA BURP domain-containing protein BNM2A OS=Brassica napus GN=BNM2A PE=2 SV=1
evm.TU.scaffold_36.1110	chr09	+	45149119	45150404	1043	0.309168	288.08	-9.8362	6.5003e-11	2.0596e-08	--	--	--	--	--	--	--	--
evm.TU.scaffold_36.1146	chr09	+	45412648	45415049	2278	22.9974	172.33	-2.9064	0.000129	0.0091673	GO:0006281//GO:0006310	DNA repair//DNA recombination	--	--	GO:0003723//GO:0009378//GO:0005525//GO:0005524//GO:0003724//GO:0016887	RNA binding//four-way junction helicase activity//GTP binding//ATP binding//RNA helicase activity//ATPase activity	HSR4	sp|Q8VZG2|HSR4_ARATH Protein HYPER-SENSITIVITY-RELATED 4 OS=Arabidopsis thaliana GN=HSR4 PE=2 SV=1
evm.TU.scaffold_36.1153	chr09	+	45478110	45479415	464	0	62.9513	-8.602	5.1928e-06	0.00052778	--	--	--	--	--	--	--	--
evm.TU.scaffold_189.67	chr10	-	3257431	3262921	1635	15.1288	174.853	-3.5272	0.00040256	0.024824	GO:0018342	protein prenylation	--	--	GO:0008318	protein prenyltransferase activity	LRP1	sp|Q94CK9|LRP1_ARATH Protein LATERAL ROOT PRIMORDIUM 1 OS=Arabidopsis thaliana GN=LRP1 PE=1 SV=1
evm.TU.scaffold_205.94	chr10	-	5901637	5905272	498	0	170.089	-10.037	6.4453e-08	1.0265e-05	GO:0006004	fucose metabolic process	GO:0005737	cytoplasm	GO:0008736	L-fucose isomerase activity	--	--
evm.TU.scaffold_205.100	chr10	-	5983951	5986135	945	29.4275	443.714	-3.9171	0.00010822	0.0080179	--	--	--	--	GO:0003677	DNA binding	VRN1	sp|Q8L3W1|VRN1_ARATH B3 domain-containing transcription factor VRN1 OS=Arabidopsis thaliana GN=VRN1 PE=1 SV=1
evm.TU.scaffold_205.149	chr10	+	6766588	6768349	1556	0.240285	198.553	-9.2984	1.3589e-09	3.1233e-07	GO:0055114	oxidation-reduction process	--	--	GO:0020037//GO:0016705//GO:0005506	heme binding//oxidoreductase activity, acting on paired donors, with incorporation or reduction of molecular oxygen//iron ion binding	AOS3	sp|Q8GZP5|AOS3_SOLLC Allene oxide synthase 3 OS=Solanum lycopersicum GN=AOS3 PE=1 SV=1
evm.TU.scaffold_241.263	chr10	+	21921224	21923532	985	81.3408	5.26859	3.9191	0.0002597	0.017393	GO:2001256//GO:0007304	regulation of store-operated calcium entry//chorion-containing eggshell formation	GO:0042600//GO:0030176//GO:0005576	chorion//integral component of endoplasmic reticulum membrane//extracellular region	GO:0005213	structural constituent of chorion	--	--
evm.TU.scaffold_241.318	chr10	+	22907442	22909171	1730	10.3551	419.662	-5.335	1.9086e-08	3.4163e-06	GO:0006468	protein phosphorylation	GO:0016020	membrane	GO:0016773//GO:0005524//GO:0004672	phosphotransferase activity, alcohol group as acceptor//ATP binding//protein kinase activity	WAG1	sp|Q9C8M5|WAG1_ARATH Serine/threonine-protein kinase WAG1 OS=Arabidopsis thaliana GN=WAG1 PE=2 SV=1
evm.TU.scaffold_241.355	chr10	-	23331672	23332660	989	0	124.055	-9.5833	5.9078e-10	1.5125e-07	GO:0006357	regulation of transcription from RNA polymerase II promoter	GO:0016592	mediator complex	GO:0001104	RNA polymerase II transcription cofactor activity	--	--
Novelgene0882	chr10	-	24254150	24260799	1357	1.54584	381.546	-7.9813	1.2788e-11	5.0715e-09	GO:0055114	oxidation-reduction process	--	--	GO:0016491	oxidoreductase activity	SRG1	sp|Q39224|SRG1_ARATH Protein SRG1 OS=Arabidopsis thaliana GN=SRG1 PE=2 SV=1
evm.TU.scaffold_40.111	chr10	+	26541512	26545560	1473	0	38.7968	-7.8997	0.00060111	0.033679	GO:0006541	glutamine metabolic process	--	--	GO:0016787	hydrolase activity	--	sp|P93164|GGH_SOYBN Gamma-glutamyl hydrolase OS=Glycine max PE=2 SV=1
evm.TU.scaffold_40.217	chr10	+	27804050	27806765	2596	1.78613	132.654	-6.2166	0.00084931	0.044388	--	--	GO:0005576	extracellular region	GO:0009055	electron carrier activity	ENODL2	sp|Q9T076|ENL2_ARATH Early nodulin-like protein 2 OS=Arabidopsis thaliana GN=At4g27520 PE=1 SV=1
evm.TU.scaffold_40.239	chr10	+	28020023	28022972	2950	136.22	829.484	-2.6076	1.2142e-06	0.00013494	--	--	--	--	--	--	--	--
evm.TU.scaffold_40.245	chr10	+	28067435	28069163	1114	0.309168	40.3507	-6.9925	5.9176e-05	0.0047496	GO:0007010	cytoskeleton organization	--	--	GO:0003779//GO:0003677	actin binding//DNA binding	WOX4	sp|Q6X7J9|WOX4_ARATH WUSCHEL-related homeobox 4 OS=Arabidopsis thaliana GN=WOX4 PE=2 SV=1
evm.TU.scaffold_40.361	chr10	-	29761868	29765250	1819	3.71002	1909.29	-9.0181	6.5172e-11	2.0596e-08	GO:0006886	intracellular protein transport	GO:0005741	mitochondrial outer membrane	GO:0046983	protein dimerization activity	BHLH123	sp|Q8GXT3|BH123_ARATH Transcription factor bHLH123 OS=Arabidopsis thaliana GN=BHLH123 PE=2 SV=1
evm.TU.scaffold_40.651	chr10	-	33160130	33163335	1183	4.65802	244.18	-5.7103	1.6617e-07	2.3307e-05	GO:0055114	oxidation-reduction process	GO:0042651	thylakoid membrane	GO:0051537//GO:0009496//GO:0016491	2 iron, 2 sulfur cluster binding//plastoquinol--plastocyanin reductase activity//oxidoreductase activity	petC	sp|P26291|UCRIA_PEA Cytochrome b6-f complex iron-sulfur subunit, chloroplastic OS=Pisum sativum GN=petC PE=2 SV=1
evm.TU.scaffold_40.693	chr10	-	33677771	33678732	962	0	338.574	-11.03	4.222e-10	1.1386e-07	--	--	--	--	--	--	CRRSP38	sp|Q9LRJ9|CRR38_ARATH Cysteine-rich repeat secretory protein 38 OS=Arabidopsis thaliana GN=CRRSP38 PE=2 SV=1
evm.TU.scaffold_40.928	chr10	-	36142649	36147284	1861	0.480569	171.395	-8.2682	3.9345e-10	1.0754e-07	GO:0006508	proteolysis	--	--	GO:0008236	serine-type peptidase activity	Prcp	sp|Q7TMR0|PCP_MOUSE Lysosomal Pro-X carboxypeptidase OS=Mus musculus GN=Prcp PE=1 SV=2
evm.TU.scaffold_40.985	chr10	-	36801396	36802684	642	28.9192	18985.7	-9.3581	2.1953e-14	1.3455e-11	--	--	--	--	--	--	--	--
evm.TU.scaffold_40.1010	chr10	+	37109444	37111754	1548	19135.3	4140.19	2.2085	0.0009712	0.049605	GO:0006810	transport	GO:0016020	membrane	GO:0005215	transporter activity	PIP2-4	sp|Q9ATM6|PIP24_MAIZE Aquaporin PIP2-4 OS=Zea mays GN=PIP2-4 PE=1 SV=1
evm.TU.scaffold_40.1018	chr10	-	37154777	37159268	2120	2.12893	71.9444	-5.0272	3.564e-06	0.00037544	--	--	--	--	GO:0005515//GO:0008270	protein binding//zinc ion binding	--	--
evm.TU.scaffold_40.1034	chr10	+	37290741	37293203	1397	8.72391	119.684	-3.7953	1.4211e-06	0.00015622	GO:0006355	regulation of transcription, DNA-templated	--	--	GO:0003677	DNA binding	ONAC010	sp|Q8H4S4|NAC10_ORYSJ NAC transcription factor ONAC010 OS=Oryza sativa subsp. japonica GN=ONAC010 PE=2 SV=1
evm.TU.scaffold_40.1050	chr10	-	37521432	37525337	1696	16.5761	328.616	-4.3231	1.2594e-09	2.962e-07	GO:0006810//GO:0055085	transport//transmembrane transport	GO:0016020//GO:0016021	membrane//integral component of membrane	GO:0005215	transporter activity	NPF2.6	sp|Q9M1E1|PTR38_ARATH Protein NRT1/ PTR FAMILY 2.6 OS=Arabidopsis thaliana GN=NPF2.6 PE=2 SV=1
evm.TU.scaffold_40.1073	chr10	+	37825978	37827445	1468	0.961139	366.301	-8.3794	6.3281e-17	5.3558e-14	GO:0005975	carbohydrate metabolic process	--	--	GO:0004553	hydrolase activity, hydrolyzing O-glycosyl compounds	--	sp|Q7M443|CHIT2_TULBA Chitinase 2 OS=Tulipa bakeri PE=1 SV=1
evm.TU.scaffold_40.1269	chr10	-	39734113	39736375	1321	0	102.957	-9.3111	1.814e-08	3.2759e-06	GO:0006887	exocytosis	GO:0000145//GO:0005622	exocyst//intracellular	GO:0008270//GO:0005515	zinc ion binding//protein binding	BBX24	sp|Q96288|BBX24_ARATH B-box zinc finger protein 24 OS=Arabidopsis thaliana GN=BBX24 PE=1 SV=1
evm.TU.scaffold_40.1290	chr10	+	39882832	39888953	3255	367.071	34.2499	3.4189	0.00088364	0.045945	--	--	--	--	GO:0005515	protein binding	NLP8	sp|O22864|NLP8_ARATH Protein NLP8 OS=Arabidopsis thaliana GN=NLP8 PE=2 SV=1
evm.TU.scaffold_40.1448	chr10	-	41630665	41633859	2041	221.717	1800.83	-3.0224	8.596e-05	0.0065362	GO:0006355	regulation of transcription, DNA-templated	GO:0005634	nucleus	--	--	IAA27	sp|Q9ZSY8|IAA27_ARATH Auxin-responsive protein IAA27 OS=Arabidopsis thaliana GN=IAA27 PE=1 SV=1
evm.TU.scaffold_40.1450	chr10	+	41655644	41659833	2031	65.6101	513.474	-2.9648	7.0226e-09	1.3658e-06	GO:0006886	intracellular protein transport	GO:0005741	mitochondrial outer membrane	GO:0046983	protein dimerization activity	BHLH68	sp|Q8S3D1|BH068_ARATH Transcription factor bHLH68 OS=Arabidopsis thaliana GN=BHLH68 PE=2 SV=2
evm.TU.scaffold_40.1494	chr10	-	41963119	41968298	2480	0	967.695	-12.544	5.479e-19	6.5188e-16	GO:0006109//GO:0000160//GO:0008272	regulation of carbohydrate metabolic process//phosphorelay signal transduction system//sulfate transport	GO:0016021	integral component of membrane	GO:0000166//GO:0000155//GO:0046872//GO:0004672//GO:0005524//GO:0015116	nucleotide binding//phosphorelay sensor kinase activity//metal ion binding//protein kinase activity//ATP binding//sulfate transmembrane transporter activity	SULTR3;4	sp|Q9LW86|SUT34_ARATH Probable sulfate transporter 3.4 OS=Arabidopsis thaliana GN=SULTR3;4 PE=2 SV=1
evm.TU.scaffold_40.1552	chr10	+	42665332	42669023	1464	109.301	862.047	-2.9802	0.00034674	0.02178	GO:0006508//GO:0016042//GO:0006629	proteolysis//lipid catabolic process//lipid metabolic process	--	--	GO:0016787//GO:0008236//GO:0004806	hydrolase activity//serine-type peptidase activity//triglyceride lipase activity	LYPLA2	sp|O95372|LYPA2_HUMAN Acyl-protein thioesterase 2 OS=Homo sapiens GN=LYPLA2 PE=1 SV=1
evm.TU.scaffold_40.1588	chr10	-	42924741	42926572	1196	8.84198	378.995	-5.4403	1.155e-09	2.7811e-07	--	--	--	--	--	--	--	sp|Q9LVZ8|LOR12_ARATH Protein LURP-one-related 12 OS=Arabidopsis thaliana GN=At3g15810 PE=2 SV=1
evm.TU.scaffold_40.1655	chr10	-	43471947	43474834	1334	2.47334	244.441	-6.6373	0.00014919	0.010441	GO:0019835//GO:0009405//GO:0006810//GO:0055114	cytolysis//pathogenesis//transport//oxidation-reduction process	GO:0016020//GO:0019867	membrane//outer membrane	GO:0010309//GO:0005215	acireductone dioxygenase [iron(II)-requiring] activity//transporter activity	NIP6-1	sp|Q9SAI4|NIP61_ARATH Aquaporin NIP6-1 OS=Arabidopsis thaliana GN=NIP6-1 PE=1 SV=1
evm.TU.scaffold_40.1679	chr10	-	43689444	43692582	3042	0	62.7802	-8.6007	8.1995e-05	0.006282	GO:0006468	protein phosphorylation	--	--	GO:0004672//GO:0005515//GO:0005524	protein kinase activity//protein binding//ATP binding	F27D4_4	sp|Q9ZUI0|Y2241_ARATH Putative leucine-rich repeat receptor-like serine/threonine-protein kinase At2g24130 OS=Arabidopsis thaliana GN=At2g24130 PE=3 SV=1
evm.TU.scaffold_344.5	Scaffold304	-	51456	54662	1689	42.9266	770.802	-4.1694	3.1278e-10	8.6662e-08	GO:0055114	oxidation-reduction process	--	--	GO:0005506//GO:0016705//GO:0020037	iron ion binding//oxidoreductase activity, acting on paired donors, with incorporation or reduction of molecular oxygen//heme binding	CYP725A2	sp|Q8W4T9|T13H_TAXCU Taxane 13-alpha-hydroxylase OS=Taxus cuspidata GN=CYP725A2 PE=1 SV=1
evm.TU.scaffold_148.3	Scaffold352	-	46673	52596	1873	0	377.015	-11.185	2.8511e-10	8.1221e-08	--	--	--	--	--	--	CCD7	sp|Q7XJM2|CCD7_ARATH Carotenoid cleavage dioxygenase 7, chloroplastic OS=Arabidopsis thaliana GN=CCD7 PE=1 SV=1
evm.TU.scaffold_23.41	Scaffold363	+	474578	475240	663	52.053	0.343362	7.0341	0.00029756	0.01943	--	--	--	--	--	--	UGT74G1	sp|Q6VAA6|U74G1_STERE UDP-glycosyltransferase 74G1 OS=Stevia rebaudiana GN=UGT74G1 PE=1 SV=1
evm.TU.scaffold_109.11	Scaffold68	+	57029	58235	1207	8.75761	26245.5	-11.543	1.0618e-31	5.3692e-28	--	--	--	--	--	--	--	sp|C0HJG8|BSP_BOSSE Basic secretory protease (Fragments) OS=Boswellia serrata PE=1 SV=1
evm.TU.scaffold_359.1	Scaffold91	+	11535	16295	1658	473.613	82.169	2.5236	3.5501e-07	4.5445e-05	GO:0006355	regulation of transcription, DNA-templated	GO:0005634//GO:0016020	nucleus//membrane	GO:0003700//GO:0003677//GO:0004970//GO:0043565	transcription factor activity, sequence-specific DNA binding//DNA binding//ionotropic glutamate receptor activity//sequence-specific DNA binding	HOX27	sp|Q6YPD0|HOX27_ORYSJ Homeobox-leucine zipper protein HOX27 OS=Oryza sativa subsp. japonica GN=HOX27 PE=2 SV=1
